# Supplementary material for: Digital Cognitive Behavioral Therapy for Panic Disorder and Agoraphobia: A Meta-Analytic Review of Clinical Components to Maximize Efficacy
Source: J Clin Med. 2025 Mar 6;14(5):1771. doi: 10.3390/jcm14051771 (PMC11900950; doi:10.3390/jcm14051771)
Supplement: Supplementary file 1 [file jcm-14-01771-s001.zip]

Archive with 2 entries (2 files):
- Table S1. Excluded Studies and Their Reasoning.xlsx
- Table S2. Risk of Bias and Clinical Factors Assessment.pdf
