# Supplementary material for: Digital Cognitive Behavioral Therapy for Panic Disorder and Agoraphobia: A Meta-Analytic Review of Clinical Components to Maximize Efficacy
Source: J Clin Med. 2025 Mar 6;14(5):1771. doi: 10.3390/jcm14051771 (PMC11900950; doi:10.3390/jcm14051771)
Supplement: Supplementary file 1 [file jcm-14-01771-s001.zip › Table S1. Excluded Studies and Their Reasoning.xlsx]

## Sheet: Sheet1
Author(s)	Year	Title	Journal	Vol.	Issue	Pages	Acc. Num.	HJ	Reason for Exclusion (HJ)	KWJ	Reason for Exclusion (KWJ)	Final	Reason for Exclusion (Final)
	2001	Donepezil for the management of patients with Alzheimer's disease: a good choice from among the cholinesterase inhibitors	Drugs and therapy perspectives	17	11	1‐6	CN-01715992	Excluded	Not clinical study with behavioral intervention	Excluded	Not clinical study with behavioral intervention	Excluded	Not clinical study with behavioral intervention
	2019	Repeated infusions of ketamine show cumulative benefits for depression	Brown university psychopharmacology update	30	7	3‐3	CN-02417291	Excluded	Not clinical study with behavioral intervention	Excluded	Not clinical study with behavioral intervention	Excluded	Not clinical study with behavioral intervention
S. Aalaei;F. Khoshrounejad;L. A. Saleh;M. Amini	2021	Design of a Mobile Application and Evaluation of Its Effects on Psychological Parameters of Covid-19 Inpatients: a Protocol for a Randomized Controlled Trial	Frontiers in psychiatry	12			CN-02285425	Excluded	Not for panic/agoraphobia	Excluded	Not for panic/agoraphobia	Excluded	Not for panic/agoraphobia
R. Abend;L. de Voogd;E. Salemink;R. W. Wiers;K. Perez-Edgar;A. Fitzgerald;L. K. White;G. A. Salum;J. He;W. K. Silverman;J. W. Pettit;D. S. Pine;Y. Bar-Haim	2018	Association between attention bias to threat and anxiety symptoms in children and adolescents	Depression & Anxiety	35	3	229-238	29212134	Excluded	Not clinical study with behavioral intervention	Excluded	Not clinical study with behavioral intervention	Excluded	Not clinical study with behavioral intervention
E. Aboujaoude;W. Salame;L. Naim	2015	Telemental health: A status update	World Psychiatry	14	2	223-230		Excluded	Not quantitative/original study	Excluded	Not quantitative/original study	Excluded	Not quantitative/original study
D. T. Acheson;J. P. Forsyth;E. Moses	2012	Interoceptive fear conditioning and panic disorder: the role of conditioned stimulus-unconditioned stimulus predictability	Behavior therapy	43	1	174‐189	CN-00881311	Excluded	Not for panic/agoraphobia	Excluded	Not for panic/agoraphobia	Excluded	Not for panic/agoraphobia
J. Advocat;J. Lindsay	2010	Internet-based trials and the creation of health consumers	Social Science & Medicine	70	3	485-492	19926185	Excluded	Not quantitative/original study	Excluded	Not quantitative/original study	Excluded	Not quantitative/original study
A. M. Al-Asadi;B. Klein;D. Meyer	2014	Posttreatment attrition and its predictors, attrition bias, and treatment efficacy of the anxiety online programs	Journal of Medical Internet Research	16	10	e232	25316533	Excluded	Not RCT	Excluded	No suitable treatment/control groups	Excluded	Not RCT
A. M. Al-Asadi;B. Klein;D. Meyer	2014	Pretreatment attrition and formal withdrawal during treatment and their predictors: an exploratory study of the anxiety online data	Journal of Medical Internet Research	16	6	e152	24938311	Excluded	Not RCT	Excluded	Not clinical study with behavioral intervention	Excluded	Not clinical study with behavioral intervention
A. M. Al-Asadi;B. Klein;D. Meyer	2015	Multiple comorbidities of 21 psychological disorders and relationships with psychosocial variables: a study of the online assessment and diagnostic system within a web-based population	Journal of Medical Internet Research	17	2	e55	25803420	Excluded	Not clinical study with behavioral intervention	Excluded	Not clinical study with behavioral intervention	Excluded	Not clinical study with behavioral intervention
A. Al-Hasan;J. Khuntia;D. Yim	2020	Threat, Coping, and Social Distance Adherence During COVID-19: cross-Continental Comparison Using an Online Cross-Sectional Survey	Journal of medical Internet research	22	11	e23019	CN-02208707	Excluded	Not clinical study with behavioral intervention	Excluded	Not clinical study with behavioral intervention	Excluded	Not clinical study with behavioral intervention
A. Al-Hasan;D. Yim;J. Khuntia	2020	Citizens' Adherence to COVID-19 Mitigation Recommendations by the Government: A 3-Country Comparative Evaluation Using Web-Based Cross-Sectional Survey Data	Journal of Medical Internet Research	22	8	e20634	32716896	Excluded	Not clinical study with behavioral intervention	Excluded	Not clinical study with behavioral intervention	Excluded	Not clinical study with behavioral intervention
S. E. Alaoui;E. Hedman;B. Ljótsson;J. Bergström;E. Andersson;C. Rück;G. Andersson;N. Lindefors	2013	Predictors and moderators of internet- and group-based cognitive behaviour therapy for panic disorder	PLoS ONE	8	11			Selected		Selected		Excluded	Not quantitative/original study
A. R. Allen;J. M. Newby;A. Mackenzie;J. Smith;M. Boulton;S. A. Loughnan;G. Andrews	2016	Internet cognitive-behavioural treatment for panic disorder: randomised controlled trial and evidence of effectiveness in primary care	BJPsych Open	2	2	154-162	27703768	Selected		Selected		Selected
J. A. Allen;K. C. Davis;J. C. Duke;J. M. Nonnemaker;B. R. Bradfield;M. C. Farrelly	2017	New product trial, use of edibles, and unexpected highs among marijuana and hashish users in Colorado	Drug and Alcohol Dependence	176		44-47		Excluded	Not clinical study with behavioral intervention	Excluded	Not clinical study with behavioral intervention	Excluded	Not clinical study with behavioral intervention
J. Almlöv;P. Carlbring;K. Källqvist;B. Paxling;P. Cuijpers;G. Andersson	2011	Therapist effects in guided internet-delivered CBT for anxiety disorders	Behavioural and cognitive psychotherapy	39	3	311-322		Excluded	No suitable treatment/control groups	Excluded	Not for panic/agoraphobia	Excluded	Not for panic/agoraphobia
J. Alonso;M. C. Angermeyer;S. Bernert;R. Bruffaerts;T. S. Brugha;H. Bryson;G. de Girolamo;R. Graaf;K. Demyttenaere;I. Gasquet;J. M. Haro;S. J. Katz;R. C. Kessler;V. Kovess;J. P. Lepine;J. Ormel;G. Polidori;L. J. Russo;G. Vilagut;J. Almansa;S. Arbabzadeh-Bouchez;J. Autonell;M. Bernal;M. A. Buist-Bouwman;M. Codony;A. Domingo-Salvany;M. Ferrer;S. S. Joo;M. Martinez-Alonso;H. Matschinger;F. Mazzi;Z. …	2004	Disability and quality of life impact of mental disorders in Europe: results from the European Study of the Epidemiology of Mental Disorders (ESEMeD) project	Acta Psychiatrica Scandinavica, Supplementum		420	38-46	15128386	Excluded	Not clinical study with behavioral intervention	Excluded	Not clinical study with behavioral intervention	Excluded	Not clinical study with behavioral intervention
J. Alonso;G. Vilagut;P. Mortier;M. Ferrer;I. Alayo;A. Aragon-Pena;E. Aragones;M. Campos;I. D. Cura-Gonzalez;J. I. Emparanza;M. Espuga;M. J. Forjaz;A. Gonzalez-Pinto;J. M. Haro;N. Lopez-Fresnena;A. D. M. Salazar;J. D. Molina;R. M. Orti-Lucas;M. Parellada;J. M. Pelayo-Teran;A. Perez-Zapata;J. I. Pijoan;N. Plana;M. T. Puig;C. Rius;C. Rodriguez-Blazquez;F. Sanz;C. Serra;R. C. Kessler;R. Bruffaerts;E.…	2021	Mental health impact of the first wave of COVID-19 pandemic on Spanish healthcare workers: A large cross-sectional survey	Revista De Psiquiatria Y Salud Mental	14	2	90-105	33309957	Excluded	Not clinical study with behavioral intervention	Excluded	Not clinical study with behavioral intervention	Excluded	Not clinical study with behavioral intervention
G. Anderson;D. Meyer;C. E. Herrman;C. Sheppard;R. Murray;E. J. Fox;J. Mathena;J. Conner;P. O. Buck	2010	Tolerability and safety of novel half milliliter formulation of glatiramer acetate for subcutaneous injection: an open-label, multicenter, randomized comparative study	Journal of neurology	257	11	1917‐1923	CN-00781251	Excluded	Not clinical study with behavioral intervention	Excluded	Not clinical study with behavioral intervention	Excluded	Not clinical study with behavioral intervention
P. L. Anderson;E. Zimand;L. F. Hodges;B. O. Rothbaum	2005	Cognitive behavioral therapy for public-speaking anxiety using virtual reality for exposure	Depression & Anxiety	22	3	156-8	16231290	Excluded	Not for panic/agoraphobia	Excluded	Not RCT	Excluded	Not RCT
G. Andersson	2012	Guided internet treatment for anxiety disorders. As effective as face-to-face therapies?	Annual Review of CyberTherapy and Telemedicine	10		2022-03-07		Excluded	Not quantitative/original study	Excluded	Not quantitative/original study	Excluded	Not quantitative/original study
Gerhard Andersson;Per Carlbring;Ann Grimlund	2008	Predicting treatment outcome in internet versus face to face treatment of panic disorder	Computers in human behavior	24	5	1790‐1801	CN-00712415	Selected		Selected		Excluded	Not quantitative/original study
G. Andersson;P. Carlbring;B. Ljótsson;E. Hedman	2013	Guided internet-based CBT for common mental disorders	Journal of Contemporary Psychotherapy	43	4	223-233		Excluded	Not quantitative/original study	Excluded	Not quantitative/original study	Excluded	Not quantitative/original study
G. Andersson;E. Olsson;E. Ringsgard;T. Sandgren;I. Viklund;C. Andersson;Y. Hesselman;R. Johansson;L. B. Nordgren;B. Bohman	2021	Individually tailored Internet-delivered cognitive-behavioral therapy for survivors of intimate partner violence: A randomized controlled pilot trial	Internet Interventions	26			CN-02321592	Excluded	Not for panic/agoraphobia	Excluded	Not for panic/agoraphobia	Excluded	Not for panic/agoraphobia
G. Andrews	2013	2012 college address: Fifty years as a psychiatrist	Australasian Psychiatry	21	2	111-112		Excluded	Not quantitative/original study	Excluded	Not quantitative/original study	Excluded	Not quantitative/original study
Gavin Andrews;Caroline Bell;Philip Boyce;Christopher Gale;Lisa Lampe;Omar Marwat;Ronald Rapee;Gregory Wilkins	2018	Royal Australian and New Zealand College of Psychiatrists clinical practice guidelines for the treatment of panic disorder, social anxiety disorder and generalised anxiety disorder	Australian and New Zealand Journal of Psychiatry	52	12	1109-1172	2281970106; 2018-63470-003	Excluded	Not quantitative/original study	Excluded	Not quantitative/original study	Excluded	Not quantitative/original study
G. Andrews;P. Cuijpers;M. G. Craske;P. McEvoy;N. Titov	2010	Computer therapy for the anxiety and depressive disorders is effective, acceptable and practical health care: a meta-analysis	PloS one	5	10		CN-01713702	Excluded	Not quantitative/original study	Excluded	Not quantitative/original study	Excluded	Not quantitative/original study
G. Andrews;M. Davies;N. Titov	2011	Effectiveness randomized controlled trial of face to face versus Internet cognitive behaviour therapy for social phobia	Australian & New Zealand Journal of Psychiatry	45	4	337-40	21323490	Excluded	Not for panic/agoraphobia	Excluded	Not for panic/agoraphobia	Excluded	Not for panic/agoraphobia
G. Andrews;N. Titov	2009	Hit and miss: Innovation and the dissemination of evidence based psychological treatments	Behaviour Research and Therapy	47	11	974-979		Excluded	Not quantitative/original study	Excluded	Not quantitative/original study	Excluded	Not quantitative/original study
G. Andrews;N. Titov	2010	Is internet treatment for depressive and anxiety disorders ready for prime time?	Medical Journal of Australia	192	SUPPL. 11	S45-S47		Excluded	Not quantitative/original study	Excluded	Not quantitative/original study	Excluded	Not quantitative/original study
Anonymous	2018	Erratum: effectiveness of a childhood obesity prevention programme delivered through schools, targeting 6 and 7 year olds: cluster randomised controlled trial (WAVES study) (BMJ (Online) (2018) 360 (k211) DOI: 10.1136/bmj.k211)	BMJ (online)	361	no pagination		CN-01628544	Excluded	Not quantitative/original study	Excluded	Not clinical study with behavioral intervention	Excluded	Not quantitative/original study
J. Apolinario-Hagen	2019	Internet-Delivered Psychological Treatment Options for Panic Disorder: A Review on Their Efficacy and Acceptability	Psychiatry Investigation	16	1	37-49	30122031	Excluded	Not quantitative/original study	Excluded	Not quantitative/original study	Excluded	Not quantitative/original study
E. Aragonès;I. del Cura-González;L. Hernández-Rivas;E. Polentinos-Castro;M. I. Fernández-San-Martín;J. A. López-Rodríguez;J. M. Molina-Aragonés;F. Amigo;I. Alayo;P. Mortier;M. Ferrer;V. Pérez-Solà;G. Vilagut;J. Alonso	2022	Psychological impact of the COVID-19 pandemic on primary care workers: a cross-sectional study	British Journal of General Practice	72	720	E501-E510		Excluded	Not clinical study with behavioral intervention	Excluded	Not clinical study with behavioral intervention	Excluded	Not clinical study with behavioral intervention
B. Arnfred;P. Bang;C. Hjorthoj;C. W. Christensen;K. Stengaard Moeller;M. Hvenegaard;L. Agerskov;U. Krog Gausboel;D. Soe;P. Wiborg;C. I. S. Smith;N. Rosenberg;M. Nordentoft	2022	Group cognitive behavioural therapy with virtual reality exposure versus group cognitive behavioural therapy with in vivo exposure for social anxiety disorder and agoraphobia: a protocol for a randomised clinical trial	BMJ Open	12	2	e051147	35110313	Excluded	No full text	Selected		Excluded	No full text
K. Aspvall;E. Andersson;K. Melin;L. Norlin;V. Eriksson;S. Vigerland;M. Jolstedt;M. Silverberg-Mörse;L. Wallin;F. Sampaio;I. Feldman;M. Bottai;F. Lenhard;D. Mataix-Cols;E. Serlachius	2021	Effect of an Internet-Delivered Stepped-Care Program vs In-Person Cognitive Behavioral Therapy on Obsessive-Compulsive Disorder Symptoms in Children and Adolescents: A Randomized Clinical Trial	JAMA - Journal of the American Medical Association	325	18	1863-1873		Excluded	Not for panic/agoraphobia	Excluded	Not for panic/agoraphobia	Excluded	Not for panic/agoraphobia
David W. Austin;Per Carlbring;Jeffrey C. Richards;Gerhard Andersson	2006	Internet administration of three commonly used questionnaires in panic research: Equivalence to paper administration in Australian and Swedish samples of people with panic disorder	International Journal of Testing	6	1	25-39	621147579; 2006-03371-002	Excluded	Not clinical study with behavioral intervention	Excluded	Not clinical study with behavioral intervention	Excluded	Not clinical study with behavioral intervention
S. Babai;L. Auclert;H. Le-Louët	2021	Safety data and withdrawal of hepatotoxic drugs	Therapies	76	6	715-723		Excluded	Not quantitative/original study	Excluded	Not clinical study with behavioral intervention	Excluded	Not quantitative/original study
L. Ballester;I. Alayo;G. Vilagut;J. Almenara;A. I. Cebria;E. Echeburua;A. Gabilondo;M. Gili;C. Lagares;J. A. Piqueras;M. Roca;V. Soto-Sanz;M. J. Blasco;P. Castellvi;C. G. Forero;R. Bruffaerts;P. Mortier;R. P. Auerbach;M. K. Nock;N. Sampson;R. C. Kessler;J. Alonso;Universal study group	2019	Accuracy of online survey assessment of mental disorders and suicidal thoughts and behaviors in Spanish university students. Results of the WHO World Mental Health- International College Student initiative	PLoS ONE [Electronic Resource]	14	9	e0221529	31487306	Excluded	Not clinical study with behavioral intervention	Excluded	Not clinical study with behavioral intervention	Excluded	Not clinical study with behavioral intervention
B. Bandelow;D. Wedekind	2022	Internet psychotherapeutic interventions for anxiety disorders – a critical evaluation	BMC Psychiatry	22	1			Excluded	Not quantitative/original study	Excluded	Not quantitative/original study	Excluded	Not quantitative/original study
B. Bandelow;A. M. Werner;I. Kopp;S. Rudolf;J. Wiltink;M. E. Beutel	2022	The German Guidelines for the treatment of anxiety disorders: first revision	European Archives of Psychiatry & Clinical Neuroscience	272	4	571-582	34609587	Excluded	Not quantitative/original study	Excluded	Not quantitative/original study	Excluded	Not quantitative/original study
J. H. Barlow;D. R. Ellard;J. M. Hainsworth;F. R. Jones;A. Fisher	2005	A review of self-management interventions for panic disorders, phobias and obsessive-compulsive disorders	Acta Psychiatrica Scandinavica	111	4	272-85	15740463	Excluded	Not quantitative/original study	Excluded	Not quantitative/original study	Excluded	Not quantitative/original study
J. D. Bartholomaeus;J. E. M. Van Agteren;M. P. Iasiello;A. Jarden;D. Kelly	2019	Positive Aging: The Impact of a Community Wellbeing and Resilience Program	Clinical gerontologist	42	4	377‐386	CN-02417266	Excluded	Not clinical study with behavioral intervention	Excluded	Not clinical study with behavioral intervention	Excluded	Not clinical study with behavioral intervention
A. Basu;G. Andrews;P. Cuijpers;M. Craske;P. McEvoy;C. English;J. Newby	2017	Computer therapy for the anxiety and depression disorders is effective, acceptable and practical healthcare: an updated meta-analysis	Australian and New Zealand journal of psychiatry	51	1	117‐	CN-01375724	Excluded	Not quantitative/original study	Excluded	Not quantitative/original study	Excluded	Not quantitative/original study
P. J. Batterham;A. L. Calear;L. Farrer;A. Gulliver;E. Kurz	2021	Efficacy of a Transdiagnostic Self-Help Internet Intervention for Reducing Depression, Anxiety, and Suicidal Ideation in Adults: randomized Controlled Trial	Journal of medical Internet research	23	1	e22698	CN-02245354	Excluded	Not for panic/agoraphobia	Selected		Excluded	Not for panic/agoraphobia
P. J. Batterham;A. L. Calear;L. Farrer;S. M. McCallum;V. W. S. Cheng	2018	FitMindKit: randomised controlled trial of an automatically tailored online program for mood, anxiety, substance use and suicidality	Internet interventions	12		91‐99	CN-01419229	Excluded	Not for panic/agoraphobia	Selected		Excluded	Not for panic/agoraphobia
P. J. Batterham;A. L. Calear;A. Gulliver;L. M. Farrer	2019	Efficacy of a transdiagnostic, video-based online program for reducing depression, anxiety, and suicidal ideation in adults: protocol for a randomised controlled trial	Contemporary clinical trials communications	14			CN-01915723	Excluded	Not for panic/agoraphobia	Excluded	No clinical outcomes	Excluded	Not for panic/agoraphobia
C. Beard;R. Ramadurai;R. K. McHugh;J. P. Pollak;T. Bjorgvinsson	2021	HabitWorks: Development of a CBM-I Smartphone App to Augment and Extend Acute Treatment	Behavior Therapy	52	2	365‐378	CN-02291442	Excluded	Not for panic/agoraphobia	Excluded	Not RCT	Excluded	Not RCT
P. E. Bee;P. Bower;K. Lovell;S. Gilbody;D. Richards;L. Gask;P. Roach	2008	Psychotherapy mediated by remote communication technologies: a meta-analytic review	BMC psychiatry	8			CN-01785221	Excluded	Not quantitative/original study	Excluded	Not quantitative/original study	Excluded	Not quantitative/original study
J. Beecham;E. M. Bonin;D. Görlich;R. Baños;I. Beintner;C. Buntrock;F. Bolinski;C. Botella;D. D. Ebert;R. Herrero;R. Potterton;H. Riper;U. Schmidt;K. Waldherr;K. Weisel;A. C. Zarski;M. Zeiler;C. Jacobi	2019	Assessing the costs and cost-effectiveness of ICare internet-based interventions (protocol)	Internet Interventions	16		2022-12-19		Excluded	Not clinical study with behavioral intervention	Excluded	Not quantitative/original study	Excluded	Not quantitative/original study
C. G. Beevers;R. Pearson;J. S. Hoffman;A. A. Foulser;J. Shumake;B. Meyer	2017	Effectiveness of an internet intervention (Deprexis) for depression in a united states adult sample: A parallel-group pragmatic randomized controlled trial	Journal of Consulting & Clinical Psychology	85	4	367-380	28230390	Excluded	Not for panic/agoraphobia	Excluded	Not for panic/agoraphobia	Excluded	Not for panic/agoraphobia
C. J. Bell;H. C. Colhoun;F. A. Carter;C. M. Frampton	2012	Effectiveness of computerised cognitive behaviour therapy for anxiety disorders in secondary care	Australian & New Zealand Journal of Psychiatry	46	7	630-40	22327097	Excluded	Not for panic/agoraphobia	Selected		Excluded	Not for panic/agoraphobia
B. Benatti;G. Camuri;B. Dell'Osso;L. Cremaschi;L. Oldani;C. Palazzo;C. Dobrea;B. Grancini;C. Arici;M. Vismara;et al.	2016	Which factors influence onset and latency to treatment in generalized anxiety disorder, panic disorder and obsessive-compulsive disorder?	European neuropsychopharmacology. Conference: 29th european college of neuropsychopharmacology congress, ECNP 2016. Austria. Conference start: 20160917. Conference end: 20160920	26		S608‐S609	CN-01303788	Excluded	Not clinical study with behavioral intervention	Excluded	Not clinical study with behavioral intervention	Excluded	Not clinical study with behavioral intervention
Rebecca L. Berger	2017	Effects of therapist warmth and self-disclosure on exposure therapy for acrophobia				1895313288; 2016-53072-011		Excluded	Not for panic/agoraphobia	Excluded	Not for panic/agoraphobia	Excluded	Not for panic/agoraphobia
T. Berger;J. Boettcher;F. Caspar	2014	Internet-based guided self-help for several anxiety disorders: A randomized controlled trial comparing a tailored with a standardized disorder-specific approach	Psychotherapy	51	2	207-219		Excluded	Not for panic/agoraphobia	Selected		Excluded	Not for panic/agoraphobia
T. Berger;A. Urech;T. Krieger;T. Stolz;A. Schulz;A. Vincent;C. T. Moser;S. Moritz;B. Meyer	2017	Effects of a transdiagnostic unguided Internet intervention ('velibra') for anxiety disorders in primary care: results of a randomized controlled trial	Psychological medicine	47	1	67‐80	CN-01426546	Selected		Selected		Selected
Jan Bergström	2022	Internet-based treatment for depression and panic disorder: From development to deployment				2608161510; 2021-92243-187		Selected		Excluded	Not quantitative/original study	Excluded	No clinical outcomes
J. Bergstrom;G. Andersson;A. Karlsson;S. Andreewitch;C. Ruck;P. Carlbring;N. Lindefors	2009	An open study of the effectiveness of Internet treatment for panic disorder delivered in a psychiatric setting	Nordic Journal of Psychiatry	63	1	44-50	18985514	Excluded	Not RCT	Excluded	Not RCT	Excluded	Not RCT
J. Bergström;G. Andersson;B. Ljótsson;C. Rück;S. Andréewitch;A. Karlsson;P. Carlbring;E. Andersson;N. Lindefors	2010	Internet-versus group-administered cognitive behaviour therapy for panic disorder in a psychiatric setting: a randomised trial	BMC psychiatry	10		54	CN-00749342	Selected		Selected		Selected
Woolaway Bickel Kelly	2008	An empirical test of CALM for pd: a computer-administered learning module for panic disorder	Dissertation abstracts international: section B: the sciences and engineering.	68	8‐B	5558	CN-00712905	Selected		Selected		Selected
J. Boettcher;V. Aström;D. Påhlsson;O. Schenström;G. Andersson;P. Carlbring	2014	Internet-based mindfulness treatment for anxiety disorders: a randomized controlled trial	Behavior therapy	45	2	241‐253	CN-00977746	Excluded	Not for panic/agoraphobia	Excluded	Not for panic/agoraphobia	Excluded	Not for panic/agoraphobia
M. Bonnert;J. Sarnholm;E. Andersson;S. E. Bergstrom;M. Lalouni;C. Lundholm;E. Serlachius;C. Almqvist	2021	Targeting excessive avoidance behavior to reduce anxiety related to asthma: A feasibility study of an exposure-based treatment delivered online	Internet Interventions	25			CN-02291854	Excluded	Not RCT	Excluded	Not for panic/agoraphobia	Excluded	Not RCT
C. Botella;A. Garcia-Palacios;H. Villa;R. M. Banos;S. Quero;M. Alcaniz	2007	Virtual reality exposure in the treatment of panic disorder and agoraphobia: a controlled study	Clinical psychology & psychotherapy	14	3	164‐175	CN-00712492	Selected		Selected		Selected
C. Botella;M. A. Perez-Ara;J. Breton-Lopez;S. Quero;A. Garcia-Palacios;R. M. Banos	2016	In Vivo versus augmented reality exposure in the treatment of small animal phobia: a randomized controlled trial	PloS one	11	2) (no pagination		CN-01142389	Excluded	Not for panic/agoraphobia	Excluded	Not for panic/agoraphobia	Excluded	Not for panic/agoraphobia
S. Bouchard;M. Allard;G. Robillard;S. Dumoulin;T. Guitard;C. Loranger;I. Green-Demers;A. Marchand;P. Renaud;L. G. Cournoyer;G. Corno	2020	Videoconferencing Psychotherapy for Panic Disorder and Agoraphobia: Outcome and Treatment Processes From a Non-randomized Non-inferiority Trial	Frontiers in Psychology	11		2164	32973638	Excluded	Not RCT	Excluded	Not RCT	Excluded	Not RCT
S. Bouchard;B. Paquin;R. Payeur;M. Allard;V. Rivard;T. Fournier;P. Renaud;J. Lapierre	2004	Delivering cognitive-behavior therapy for panic disorder with agoraphobia in videoconference	Telemedicine journal and e-health	10	1	13‐25	CN-00559785	Excluded	Not RCT	Selected		Excluded	Not RCT
Gina Q. Boullion	2022	Acceptability, anticipated adherence, and willingness to begin interoceptive exposure: Examination of the influence of a values rationale				2672369118; 2022-34091-176		Excluded	Not clinical study with behavioral intervention	Excluded	Not for panic/agoraphobia	Excluded	Not clinical study with behavioral intervention
Raphael J. Braga;Georgios Petrides;Ivan Figueira	2004	Anxiety Disorders in Schizophrenia	Comprehensive Psychiatry	45	6	460-468	620580496; 2004-21138-006	Excluded	Not quantitative/original study	Excluded	Not quantitative/original study	Excluded	Not quantitative/original study
D. Brahams	2020	Spring in London with Covid-19: a personal view	The Medico-legal journal	88	2	57-64		Excluded	Not quantitative/original study	Excluded	Not quantitative/original study	Excluded	Not quantitative/original study
L. Braun;I. Titzler;D. D. Ebert;C. Buntrock;Y. Terhorst;J. Freund;J. Thielecke;H. Baumeister	2019	Clinical and cost-effectiveness of guided internet-based interventions in the indicated prevention of depression in green professions (PROD-A): study protocol of a 36-month follow-up pragmatic randomized controlled trial	BMC psychiatry	19	1		CN-01987791	Excluded	Not for panic/agoraphobia	Excluded	Not for panic/agoraphobia	Excluded	Not for panic/agoraphobia
L. Braun;I. Titzler;Y. Terhorst;J. Freund;J. Thielecke;D. D. Ebert;H. Baumeister	2021	Effectiveness of guided internet-based interventions in the indicated prevention of depression in green professions (PROD-A): results of a pragmatic randomized controlled trial	Journal of affective disorders	278		658‐671	CN-02190675	Excluded	Not for panic/agoraphobia	Excluded	Not for panic/agoraphobia	Excluded	Not for panic/agoraphobia
C. S. Brown	2001	Depression and anxiety disorders	Obstetrics and gynecology clinics of North America	28	2	241‐268	CN-01720136	Excluded	Not quantitative/original study	Excluded	Not quantitative/original study	Excluded	Not quantitative/original study
A. Bruinsma;M. Kampman;C. C. Exterkate;G. J. Hendriks	2016	An exploratory study of 'blended' cognitive behavioural therapy (CBT) for patients with a panic disorder: results and patients' experiences	Tijdschrift voor psychiatrie	58	5	361‐370	CN-01426752	Excluded	Not English article	Excluded	Not English article	Excluded	Not English article
A. Büber;M. Aktaş Terzioğlu	2022	Caregiver’s reports of their children’s psychological symptoms after the start of the COVID-19 pandemic and caregiver’s perceived stress in Turkey	Nordic Journal of Psychiatry	76	3	215-224		Excluded	Not clinical study with behavioral intervention	Excluded	Not clinical study with behavioral intervention	Excluded	Not clinical study with behavioral intervention
Usoa E. Busto;Howard L. Kaplan;Eugene C. Wright;Baltazar Gomez-Mancilla;Laurie Zawertailo;David J. Greenblatt;Edward M. Sellers	2000	A comparative pharmacokinetic and dynamic evaluation of alprazolam sustained-release, bromazepam, and lorazepam	Journal of Clinical Psychopharmacology	20	6	628-635	619554730; 2000-16751-006	Excluded	Not clinical study with behavioral intervention	Excluded	Not clinical study with behavioral intervention	Excluded	Not clinical study with behavioral intervention
A. Bystritsky;S. Hovav;C. Sherbourne;M. B. Stein;R. D. Rose;L. Campbell-Sills;D. Golinelli;G. Sullivan;M. G. Craske;P. P. Roy-Byrne	2012	Use of complementary and alternative medicine in a large sample of anxiety patients	Psychosomatics	53	3	266‐272	CN-00852308	Excluded	Not clinical study with behavioral intervention	Selected		Excluded	Not for panic/agoraphobia
E. T. Callegari;N. Reavley;A. Gorelik;S. M. Garland;J. D. Wark	2017	Serum 25-hydroxyvitamin D and mental health in young Australian women: Results from the Safe-D study	Journal of Affective Disorders	224		48-55		Excluded	Not clinical study with behavioral intervention	Excluded	Not clinical study with behavioral intervention	Excluded	Not clinical study with behavioral intervention
A. Camacho-Cardenosa;M. Camacho-Cardenosa;E. Merellano-Navarro;Á A. Trapé;T. Apolinario;J. Brazo-Sayavera	2022	Influence of physical activity on psychological states in adults during the covid-19 pandemic	Medicina (Brazil)	55	2			Excluded	Not clinical study with behavioral intervention	Excluded	Not clinical study with behavioral intervention	Excluded	Not clinical study with behavioral intervention
A. Camacho-Cardenosa;M. Camacho-Cardenosa;E. Merellano-Navarro;A. A. Trape;J. Brazo-Sayavera	2020	[Influence of physical activity during outbreak on psychological states in adults in the Covid-19 pandemic: a study protocol.]	Revista Espanola de Salud Publica	94		12	32527993	Excluded	Not quantitative/original study	Excluded	Not clinical study with behavioral intervention	Excluded	Not quantitative/original study
J. S. Campbell Jr;M. M. Larzelere	2014	Behavioral interventions for office-based care: stress and anxiety disorders	FP essentials	418		28-40		Excluded	Not quantitative/original study	Excluded	Not quantitative/original study	Excluded	Not quantitative/original study
L. Campbell-Sills;C. D. Sherbourne;P. Roy-Byrne;M. G. Craske;G. Sullivan;A. Bystritsky;A. J. Lang;D. A. Chavira;R. D. Rose;S. S. Welch;M. B. Stein	2012	Effects of co-occurring depression on treatment for anxiety disorders: Analysis of outcomes from a large primary care effectiveness trial	Journal of Clinical Psychiatry	73	12	1509-1516		Excluded	Not for panic/agoraphobia	Excluded	Not for panic/agoraphobia	Excluded	Not for panic/agoraphobia
G. Campos Guimaraes Filho;W. Kunz Sebba Barroso Sousa	2018	Central blood pressure measurement: paradigm shift	Artery research	24		115‐	CN-01753269	Excluded	Not quantitative/original study	Excluded	Not clinical study with behavioral intervention	Excluded	Not quantitative/original study
A. J. Cangas;N. Navarro;J. M. A. Parra;J. J. Ojeda;D. Cangas;J. A. Piedra;J. Gallego	2017	Stigma-Stop: A Serious Game against the Stigma toward Mental Health in Educational Settings	Frontiers in Psychology	8		1385	28878702	Excluded	Not for panic/agoraphobia	Excluded	Not for panic/agoraphobia	Excluded	Not for panic/agoraphobia
A. Canuto;K. Weber;M. Baertschi;S. Andreas;J. Volkert;M. C. Dehoust;S. Sehner;A. Suling;K. Wegscheider;B. Ausin;M. J. Crawford;C. Da Ronch;L. Grassi;Y. Hershkovitz;M. Munoz;A. Quirk;O. Rotenstein;A. B. Santos-Olmo;A. Shalev;J. Strehle;H. U. Wittchen;H. Schulz;M. Harter	2018	Anxiety Disorders in Old Age: Psychiatric Comorbidities, Quality of Life, and Prevalence According to Age, Gender, and Country	American Journal of Geriatric Psychiatry	26	2	174-185	29031568	Excluded	Not clinical study with behavioral intervention	Excluded	Not clinical study with behavioral intervention	Excluded	Not clinical study with behavioral intervention
D. W. Capron;A. M. Norr;N. P. Allan;N. B. Schmidt	2017	Combined "top-down" and "bottom-up" intervention for anxiety sensitivity: pilot randomized trial testing the additive effect of interpretation bias modification	Journal of psychiatric research	85		75‐82	CN-01665898	Excluded	Not for panic/agoraphobia	Excluded	Not for panic/agoraphobia	Excluded	Not for panic/agoraphobia
D. W. Capron;N. B. Schmidt	2016	Development and randomized trial evaluation of a novel computer-delivered anxiety sensitivity intervention	Behaviour Research & Therapy	81		47-55	27101256	Excluded	Not for panic/agoraphobia	Excluded	Not for panic/agoraphobia	Excluded	Not for panic/agoraphobia
Per Carlbring;Gerhard Andersson	2006	Internet and psychological treatment. How well can they be combined?	Computers in Human Behavior	22	3	545-553	621075809; 2006-01460-014	Excluded	Not quantitative/original study	Excluded	Not quantitative/original study	Excluded	Not quantitative/original study
P. Carlbring;S. Bohman;S. Brunt;M. Buhrman;B. E. Westling;L. Ekselius;G. Andersson	2006	Remote treatment of panic disorder: a randomized trial of internet-based cognitive behavior therapy supplemented with telephone calls	American journal of psychiatry	163	12	2119‐2125	CN-00574241	Selected		Selected		Selected
Per Carlbring;Sara Brunt;Susanne Bohman;David Austin;Jeffrey Richards;Lars-Göran Öst;Gerhard Andersson	2007	Internet vs. paper and pencil administration of questionnaires commonly used in panic/agoraphobia research	Computers in Human Behavior	23	3	1421-1434	621590395; 2007-00738-028	Excluded	Not clinical study with behavioral intervention	Excluded	Not quantitative/original study	Excluded	Not quantitative/original study
P. Carlbring;L. Ekselius;G. Andersson	2003	Treatment of panic disorder via the Internet: a randomized trial of CBT vs. applied relaxation	Journal of Behavior Therapy & Experimental Psychiatry	34	2	129-40	12899896	Selected		Selected		Excluded	No suitable treatment/control groups
P. Carlbring;E. Nilsson-Ihrfelt;J. Waara;C. Kollenstam;M. Buhrman;V. Kaldo;M. Soderberg;L. Ekselius;G. Andersson	2005	Treatment of panic disorder: live therapy vs. self-help via the Internet	Behaviour Research & Therapy	43	10	1321-33	16086983	Selected		Selected		Selected
P. Carlbring;B. E. Westling;P. Ljungstrand;L. Ekselius;G. Andersson	2001	Treatment of panic disorder via the Internet: a randomized trial of a self-help program	Behavior therapy	32	4	751‐764	CN-00395676	Selected		Selected		Selected
A. C. Carr;A. Ghosh	1983	Accuracy of behavioural assessment by computer	British journal of psychiatry	142	1	66‐70	CN-00193771	Excluded	Not quantitative/original study	Excluded	Not clinical study with behavioral intervention	Excluded	Not quantitative/original study
F. A. Carter;C. J. Bell;H. C. Colhoun	2013	Suitability and acceptability of computerised cognitive behaviour therapy for anxiety disorders in secondary care	Australian & New Zealand Journal of Psychiatry	47	2	142-52	23047956	Excluded	Not clinical study with behavioral intervention	Excluded	No clinical outcomes	Excluded	Not clinical study with behavioral intervention
Franz Caspar	2017	Case studies of clinician-guided, online therapy: Towards a fuller understanding of how and under what conditions such therapy works	Pragmatic Case Studies in Psychotherapy	13	3	265-270	1981171778; 2017-54978-004	Excluded	Not quantitative/original study	Excluded	Not quantitative/original study	Excluded	Not quantitative/original study
C. M. Celano;L. Suarez;C. Mastromauro;J. L. Januzzi;J. C. Huffman	2013	Feasibility and utility of screening for depression and anxiety disorders in patients with cardiovascular disease	Circulation. Cardiovascular quality and outcomes	6	4	498‐504	CN-00916227	Excluded	Not clinical study with behavioral intervention	Excluded	Not clinical study with behavioral intervention	Excluded	Not clinical study with behavioral intervention
M. Cervin;A. Veas;J. A. Piqueras;A. E. Martínez-González	2022	A multi-group confirmatory factor analysis of the revised children's anxiety and depression scale (RCADS) in Spain, Chile and Sweden	Journal of Affective Disorders	310		228-234		Excluded	Not clinical study with behavioral intervention	Excluded	Not clinical study with behavioral intervention	Excluded	Not clinical study with behavioral intervention
C. H. Cho;H. J. Lee	2019	Could digital therapeutics be a game changer in psychiatry?	Psychiatry Investigation	16	2	97-98		Excluded	Not quantitative/original study	Excluded	Not quantitative/original study	Excluded	Not quantitative/original study
D. C. Choi;B. O. Rothbaum;M. Gerardi;K. J. Ressler	2010	Pharmacological enhancement of behavioral therapy: Focus on posttraumatic stress disorder		2	279-299			Excluded	Not quantitative/original study	Excluded	Not clinical study with behavioral intervention	Excluded	Not quantitative/original study
Y. H. Choi;F. Vincelli;G. Riva;B. K. Wiederhold;J. H. Lee;K. H. Park	2005	Effects of group experiential cognitive therapy for the treatment of panic disorder with agoraphobia	Cyberpsychology and Behavior	8	4	387-393		Selected		Selected		Selected
H. Christensen;K. M. Griffiths;A. J. Mackinnon;K. Kalia;P. J. Batterham;J. Kenardy;C. Eagleson;K. Bennett	2010	Protocol for a randomised controlled trial investigating the effectiveness of an online e health application for the prevention of Generalised Anxiety Disorder	BMC psychiatry	10		25	CN-00743223	Excluded	Not for panic/agoraphobia	Excluded	Not for panic/agoraphobia	Excluded	Not for panic/agoraphobia
H. Christensen;A. J. Guastella;A. J. Mackinnon;K. M. Griffiths;C. Eagleson;P. J. Batterham;K. Kalia;J. Kenardy;K. Bennett;I. B. Hickie	2010	Protocol for a randomised controlled trial investigating the effectiveness of an online e-health application compared to attention placebo or sertraline in the treatment of generalised anxiety disorder	Trials	11		48	CN-00751448	Excluded	Not for panic/agoraphobia	Excluded	Not for panic/agoraphobia	Excluded	Not for panic/agoraphobia
Marina Christoforou;José Andrés Sáez Fonseca;Elias Tsakanikos	2017	Two novel cognitive behavioral therapy–based mobile apps for agoraphobia: Randomized controlled trial	Journal of Medical Internet Research	19	11	13	2078696672; 2018-28443-001	Excluded	No suitable treatment/control groups	Selected		Excluded	No suitable treatment/control groups
H. Y. Y. Chun;A. J. Carson;A. Tsanas;M. S. Dennis;G. E. Mead;C. Calabria;W. N. Whiteley	2020	Telemedicine Cognitive Behavioral Therapy for Anxiety after Stroke: Proof-of-Concept Randomized Controlled Trial	Stroke	51	8	2297-2306		Excluded	Not for panic/agoraphobia	Excluded	Not for panic/agoraphobia	Excluded	Not for panic/agoraphobia
A. M. Ciuca;T. Berger;L. G. Crişan;M. Miclea	2016	Internet-based treatment for Romanian adults with panic disorder: protocol of a randomized controlled trial comparing a Skype-guided with an unguided self-help intervention (the PAXPD study)	BMC psychiatry	16		6	CN-01168429	Excluded	Not quantitative/original study	Selected		Excluded	No full text
A. M. Ciuca;T. Berger;L. G. Crişan;M. Miclea	2018	Internet-based treatment for panic disorder: a three-arm randomized controlled trial comparing guided (via real-time video sessions) with unguided self-help treatment and a waitlist control. PAXPD study results	Journal of anxiety disorders	56		43‐55	CN-01572545	Selected		Selected		Selected
Amalia M. Ciuca;Thomas Berger;Mircea Miclea	2017	Maria and Andrea: Comparing positive and negative outcome cases in an online, clinician-guided, self-help intervention for panic disorder	Pragmatic Case Studies in Psychotherapy	13	3	173-216	1981169854; 2017-54978-001	Excluded	Not quantitative/original study	Excluded	Not RCT	Excluded	Not quantitative/original study
B. Cliffe;A. Croker;M. Denne;J. Smith;P. Stallard	2020	Digital cognitive behavioral therapy for insomnia for adolescents with mental health problems: Feasibility open trial	JMIR Mental Health	7	3		CN-02213381	Excluded	Not for panic/agoraphobia	Excluded	Not RCT	Excluded	Not RCT
A. Colasanti;G. Esquivel;E. den Boer;A. Horlings;A. Dandachi;J. L. Oostwegel;E. L. van Donkelaar;E. J. Griez;K. Schruers	2011	Effects of tryptophan depletion and tryptophan loading on the affective response to high-dose CO2 challenge in healthy volunteers	Psychopharmacology	215	4	739‐748	CN-00801567	Excluded	Not clinical study with behavioral intervention	Excluded	Not clinical study with behavioral intervention	Excluded	Not clinical study with behavioral intervention
Christopher C. Colenda;Claudine Legault;Stephen R. Rapp;Margaret W. DeBon;Patricia Hogan;Robert Wallace;Linda Hershey;Judith Ockene;Rachael Whitmer;Lawrence S. Phillips;Gloria E. Sarto	2010	Psychiatric disorders and cognitive dysfunction among older, postmenopausal women: Results from the Women’s Health Initiative Memory Study	The American Journal of Geriatric Psychiatry	18	2	177-186	742959845; 2010-06289-010	Excluded	Not clinical study with behavioral intervention	Excluded	Not clinical study with behavioral intervention	Excluded	Not clinical study with behavioral intervention
P. J. Collings;K. Westgate;J. Vaisto;K. Wijndaele;A. J. Atkin;E. A. Haapala;N. Lintu;T. Laitinen;U. Ekelund;S. Brage;T. A. Lakka	2017	Cross-Sectional Associations of Objectively-Measured Physical Activity and Sedentary Time with Body Composition and Cardiorespiratory Fitness in Mid-Childhood: The PANIC Study	Sports Medicine	47	4	769-780	27558140	Excluded	Not clinical study with behavioral intervention	Excluded	Not clinical study with behavioral intervention	Excluded	Not clinical study with behavioral intervention
J. Corren;W. Busse;E. O. Meltzer;L. Mansfield;G. Bensch;J. Fahrenholz;S. E. Wenzel;Y. Chon;M. Dunn;H. H. Weng;et al.	2010	A randomized, controlled, phase 2 study of AMG 317, an IL-4Ralpha antagonist, in patients with asthma	American journal of respiratory and critical care medicine	181	8	788‐796	CN-00750251	Excluded	Not clinical study with behavioral intervention	Excluded	Not clinical study with behavioral intervention	Excluded	Not clinical study with behavioral intervention
J. Cottraux	2006	A comparative controlled study of virtual reality therapy and cognitive behavior therapy in panic disorder with agoraphobia	Clinicaltrials.gov [www.clinicaltrials.gov]				CN-00595152	Excluded	No full text	Excluded	No full text	Excluded	No full text
P. C. Coy;S. J. Cárdenas;D. M. Cabrera;G. Z. Zirot;M. S. Claros	2005	Psychophisiological and behavioral treatment of anxiety disorder	Salud Mental	28	1	28-37		Selected		Excluded	Not English article	Excluded	Not English article
M. G. Craske;R. D. Rose;A. Lang;S. S. Welch;L. Campbell-Sills;G. Sullivan;C. Sherbourne;A. Bystritsky;M. B. Stein;P. P. Roy-Byrne	2009	Computer-assisted delivery of cognitive behavioral therapy for anxiety disorders in primary-care settings	Depression & Anxiety	26	3	235-42	19212970	Excluded	Not RCT	Selected		Excluded	Not RCT
M. G. Craske;P. P. Roy-Byrne;M. B. Stein;G. Sullivan;C. Sherbourne;A. Bystritsky	2009	Treatment for anxiety disorders: Efficacy to effectiveness to implementation	Behaviour Research & Therapy	47	11	931-7	19632667	Excluded	Not quantitative/original study	Excluded	Not quantitative/original study	Excluded	Not quantitative/original study
B. A. C. Cree;D. L. Arnold;M. Cascione;E. J. Fox;I. M. Williams;X. Meng;L. Schofield;N. Tenenbaum	2018	Phase IV study of retention on fingolimod versus injectable multiple sclerosis therapies: a randomized clinical trial	Therapeutic advances in neurological disorders	11	no pagination		CN-01652612	Excluded	Not clinical study with behavioral intervention	Excluded	Not clinical study with behavioral intervention	Excluded	Not clinical study with behavioral intervention
M. A. Cucciare;G. M. Curran;M. G. Craske;T. Abraham;M. B. McCarthur;K. Marchant-Miros;J. A. Lindsay;M. R. Kauth;S. J. Landes;G. Sullivan	2016	Assessing fidelity of cognitive behavioral therapy in rural VA clinics: design of a randomized implementation effectiveness (hybrid type III) trial	Implementation science	11		65	CN-01263867	Excluded	No full text	Excluded	Not quantitative/original study	Excluded	Not quantitative/original study
P. Cuijpers;I. M. Marks;A. van Straten;K. Cavanagh;L. Gega;G. Andersson	2009	Computer-aided psychotherapy for anxiety disorders: a meta-analytic review	Cognitive behaviour therapy	38	2	66‐82	CN-01778469	Excluded	Not quantitative/original study	Excluded	Not quantitative/original study	Excluded	Not quantitative/original study
R. K. Dass	2012	A clinical study to compare the role of Jaladhara and Sankhapuspi rasayan in the management of chittodvega (Anxiety disorders)	International journal of research in ayurveda and pharmacy	3	6	872‐875	CN-01756373	Excluded	Not clinical study with behavioral intervention	Excluded	Not English article	Excluded	Not English article
G. Davies;J. L. L. Csecs;H. Ball;J. Dare;S. Bremner;R. Hosking;H. D. Critchley;N. Grey;J. A. Eccles	2021	Altering Dynamics of Autonomic Processing Therapy (ADAPT) trial: a novel, targeted treatment for reducing anxiety in joint hypermobility	Trials	22	1		CN-02321510	Excluded	No full text	Excluded	Not quantitative/original study	Excluded	Not quantitative/original study
M. R. De Carvalho;R. C. Freire;A. E. Nardi	2008	Virtual reality in treatment of panic disorder	Jornal Brasileiro de Psiquiatria	57	1	64-69		Excluded	Not quantitative/original study	Excluded	Not quantitative/original study	Excluded	Not quantitative/original study
K. De Cort;E. Griez;M. Büchler;K. Schruers	2012	The role of "interoceptive" fear conditioning in the development of panic disorder	Behavior therapy	43	1	203‐215	CN-00881310	Excluded	Not clinical study with behavioral intervention	Selected		Excluded	Not clinical study with behavioral intervention
Alexandre Rafael de Mello Schier;Natalia Pinho de Oliveira Ribeiro;Adriana Cardoso de Oliveira e Silva;Jaime Eduardo Cecilio Hallak;José Alexandre S. Crippa;Antonio E. Nardi;Antonio Waldo Zuardi	2012	Cannabidiol, a <i>Cannabis sativa</i> constituent, as an anxiolytic drug	Revista Brasileira de Psiquiatria	34	Suppl 1	S104-S110	1355852592; 2012-30806-008	Excluded	Not quantitative/original study	Excluded	Not clinical study with behavioral intervention	Excluded	Not quantitative/original study
B. F. Dear;M. Gandy;E. Karin;T. Ricciardi;V. J. Fogliati;S. McDonald;L. G. Staples;K. N. Perry;L. Sharpe;M. K. Nicholas;et al.	2017	The pain course: a randomised controlled trial comparing a remote-delivered chronic pain management program when provided in online and workbook formats	Pain	158	7	1289‐1301	CN-01396195	Excluded	Not for panic/agoraphobia	Excluded	Not for panic/agoraphobia	Excluded	Not for panic/agoraphobia
B. F. Dear;L. G. Staples;M. D. Terides;V. J. Fogliati;J. Sheehan;L. Johnston;R. Kayrouz;R. Dear;P. M. McEvoy;N. Titov	2016	Transdiagnostic versus disorder-specific and clinician-guided versus self-guided internet-delivered treatment for Social Anxiety Disorder and comorbid disorders: a randomized controlled trial	Journal of anxiety disorders	42		30‐44	CN-01158450	Excluded	Not for panic/agoraphobia	Excluded	Not for panic/agoraphobia	Excluded	Not for panic/agoraphobia
B. F. Dear;L. G. Staples;M. D. Terides;E. Karin;J. Zou;L. Johnston;M. Gandy;V. J. Fogliati;B. M. Wootton;P. M. McEvoy;et al.	2015	Transdiagnostic versus disorder-specific and clinician-guided versus self-guided internet-delivered treatment for generalized anxiety disorder and comorbid disorders: a randomized controlled trial	Journal of anxiety disorders	36		63‐77	CN-01106292	Excluded	Not for panic/agoraphobia	Excluded	Not for panic/agoraphobia	Excluded	Not for panic/agoraphobia
B. F. Dear;N. Titov;G. Schwencke;G. Andrews;L. Johnston;M. G. Craske;P. McEvoy	2011	An open trial of a brief transdiagnostic internet treatment for anxiety and depression	Behaviour research and therapy	49	12	830‐837	CN-01764250	Excluded	Not RCT	Excluded	Not RCT	Excluded	Not RCT
B. F. Dear;J. B. Zou;S. Ali;C. N. Lorian;L. Johnston;M. D. Terides;L. G. Staples;M. Gandy;V. J. Fogliati;B. Klein;et al.	2015	Examining self-guided internet-delivered cognitive behavior therapy for older adults with symptoms of anxiety and depression: two feasibility open trials	Internet interventions	2	1	17‐23	CN-01040414	Excluded	Not for panic/agoraphobia	Excluded	Not RCT	Excluded	Not RCT
T. Deckersbach;A. Peters;N. Kaur;A. K. Corse;A. R. Arulpragasam;L. Sylvia;P. V. Da Silva;M. Otto;E. Frank;D. Miklowitz;et al.	2013	Anxiety moderates response to psychosocial treatment for depression in bipolar disorder: results from systematic treatment enhancement program for bipolar disorder	Neuropsychopharmacology	38		S422‐S423	CN-01012090	Excluded	Not for panic/agoraphobia	Excluded	Not for panic/agoraphobia	Excluded	Not for panic/agoraphobia
A. Díaz-García;A. González-Robles;A. García-Palacios;J. Fernández-Álvarez;D. Castilla;J. M. Bretón;R. M. Baños;S. Quero;C. Botella	2021	Negative and Positive Affect Regulation in a Transdiagnostic Internet-Based Protocol for Emotional Disorders: randomized Controlled Trial	Journal of medical Internet research	23	2	e21335	CN-02245812	Excluded	Not for panic/agoraphobia	Excluded	Not for panic/agoraphobia	Excluded	Not for panic/agoraphobia
J. Diemer;K. Domschke;A. Mühlberger;B. Winter;M. Zavorotnyy;S. Notzon;K. Silling;V. Arolt;P. Zwanzger	2013	Acute anxiolytic effects of quetiapine during virtual reality exposure--a double-blind placebo-controlled trial in patients with specific phobia	European neuropsychopharmacology	23	11	1551‐1560	CN-00909122	Excluded	Not clinical study with behavioral intervention	Excluded	Not clinical study with behavioral intervention	Excluded	Not clinical study with behavioral intervention
C. T. Dourish;J. M. Thomas	2012	Effect of meta-chlorophenylpiperazine (mCPP) on appetite and satiety and on emotional processing and mood in healthy volunteers	Neuropsychopharmacology	38		S411‐S412	CN-01058025	Excluded	Not clinical study with behavioral intervention	Excluded	Not clinical study with behavioral intervention	Excluded	Not clinical study with behavioral intervention
M. G. Dow;D. W. Johnston;J. Kenardy;A. Thomson;M. Newman;C. Barr Taylor	2000	Controlled comparative evaluation of computer-assisted CBT for panic disorder: scottish results	28th annual conference of the british association for behavioural and cognitive psychotherapies; 2000 july 19 - 22, london				CN-00595217	Excluded	No full text	Excluded	Not quantitative/original study	Excluded	No full text
M. G. Dow;J. A. Kenardy;D. W. Johnston;M. G. Newman;C. B. Taylor;A. Thomson	2007	Prognostic indices with brief and standard CBT for panic disorder: I. Predictors of outcome	Psychological medicine	37	10	1493‐1502	CN-00618036	Excluded	Not quantitative/original study	Selected		Excluded	Not quantitative/original study
V. Casey Dozier	2014	The impact of the self-directed search, vocational identity, and anxiety on career exploratory behavior				1554230904; 2014-99140-523		Excluded	Not clinical study with behavioral intervention	Excluded	Not clinical study with behavioral intervention	Excluded	Not clinical study with behavioral intervention
M. Drukker;J. C. H. Peters;L. Vork;Z. Mujagic;B. P. F. Rutten;J. van Os;A. A. M. Masclee;J. W. Kruimel;C. Leue	2020	Network approach of mood and functional gastrointestinal symptom dynamics in relation to childhood trauma in patients with irritable bowel syndrome and comorbid panic disorder	Journal of psychosomatic research	139			CN-02200931	Excluded	Not clinical study with behavioral intervention	Excluded	Not clinical study with behavioral intervention	Excluded	Not clinical study with behavioral intervention
G. Dultz;T. Müller;J. Petersen;S. Mauss;T. Zimmermann;M. Muche;K. G. Simon;T. Berg;S. Zeuzem;D. Hüppe;K. Böker;H. Wedemeyer;T. M. Welzel;R. Günther;H. Hinrichsen;R. Heyne;J. Roth;T. Goeser;R. Ullrich;C. John;W. P. Hofmann;G. Teuber;H. Möller;A. Baumgarten;J. Schwenzer;A. Pathil;M. R. Kraus;A. Weber;M. C. Jung;G. Gerken;C. Antoni;M. F. Doss;A. Schober;M. Hoffstadt;A. Lucadou;H. Steffens;H. Klinker…	2018	Effectiveness and Safety of Direct-Acting Antiviral Combination Therapies for Treatment of Hepatitis C Virus in Elderly Patients: Results from the German Hepatitis C Registry	Drugs and Aging	35	9	843-857		Excluded	Not clinical study with behavioral intervention	Excluded	Not clinical study with behavioral intervention	Excluded	Not clinical study with behavioral intervention
Lara Ebenfeld;David Daniel Ebert;Stefan Kleine Stegemann;Heleen Riper;Burkhardt Funk;Matthias Berking	2021	Evaluating a hybrid web-based training program for panic disorder and agoraphobia: Randomized controlled trial	Journal of Medical Internet Research	23	3	14	2581851474; 2021-56699-001	Selected		Selected		Selected
L. Ebenfeld;S. Kleine Stegemann;D. Lehr;D. D. Ebert;B. Funk;H. Riper;M. Berking	2020	A mobile application for panic disorder and agoraphobia: Insights from a multi-methods feasibility study	Internet Interventions	19		100296	31890640	Excluded	Not RCT	Excluded	Not quantitative/original study	Excluded	Not quantitative/original study
L. Ebenfeld;S. Kleine Stegemann;D. Lehr;D. D. Ebert;H. Jazaieri;W. van Ballegooijen;B. Funk;H. Riper;M. Berking	2014	Efficacy of a hybrid online training for panic symptoms and agoraphobia: study protocol for a randomized controlled trial	Trials	15		427	CN-01112666	Excluded	Not quantitative/original study	Excluded	No full text	Excluded	No full text
David Daniel Ebert;Pim Cuijpers;Ricardo F. Muñoz;Harald Baumeister	2017	Prevention of mental health disorders using Internet- and mobile-based interventions: A narrative review and recommendations for future research	Frontiers in Psychiatry	8		16	1983405518; 2017-36422-001	Excluded	Not quantitative/original study	Excluded	Not quantitative/original study	Excluded	Not quantitative/original study
D. D. Ebert;M. Franke;F. Kahlke;A. M. Kuchler;R. Bruffaerts;P. Mortier;E. Karyotaki;J. Alonso;P. Cuijpers;M. Berking;R. P. Auerbach;R. C. Kessler;H. Baumeister;W. H. O. World Mental Health - International College Student collaborators	2019	Increasing intentions to use mental health services among university students. Results of a pilot randomized controlled trial within the World Health Organization's World Mental Health International College Student Initiative	International Journal of Methods in Psychiatric Research	28	2	e1754	30456814	Excluded	Not for panic/agoraphobia	Excluded	Not clinical study with behavioral intervention	Excluded	Not clinical study with behavioral intervention
S. J. Egan;E. van Noort;A. Chee;R. T. Kane;K. J. Hoiles;R. Shafran;T. D. Wade	2014	A randomised controlled trial of face to face versus pure online self-help cognitive behavioural treatment for perfectionism	Behaviour Research and Therapy	63		107-113		Excluded	Not for panic/agoraphobia	Excluded	Not for panic/agoraphobia	Excluded	Not for panic/agoraphobia
L. A. Emens;F. J. Esteva;M. Beresford;C. Saura;M. De Laurentiis;S. B. Kim;S. A. Im;Y. Wang;R. Salgado;A. Mani;J. Shah;C. Lambertini;H. Liu;S. L. de Haas;M. Patre;S. Loi	2020	Trastuzumab emtansine plus atezolizumab versus trastuzumab emtansine plus placebo in previously treated, HER2-positive advanced breast cancer (KATE2): a phase 2, multicentre, randomised, double-blind trial	The Lancet Oncology	21	10	1283-1295		Excluded	Not clinical study with behavioral intervention	Excluded	Not clinical study with behavioral intervention	Excluded	Not clinical study with behavioral intervention
P. M. Emmelkamp;M. Krijn;A. M. Hulsbosch;S. de Vries;M. J. Schuemie;C. A. van der Mast	2002	Virtual reality treatment versus exposure in vivo: a comparative evaluation in acrophobia	Behaviour Research & Therapy	40	5	509-16	12038644	Excluded	Not for panic/agoraphobia	Excluded	Not for panic/agoraphobia	Excluded	Not for panic/agoraphobia
S. T. Engelter;C. Traenka;H. Gensicke;S. A. Schaedelin;A. R. Luft;B. G. Simonetti;U. Fischer;P. Michel;G. Sirimarco;G. Kägi;J. Vehoff;K. Nedeltchev;T. Kahles;L. Kellert;S. Rosenbaum;R. von Rennenberg;R. Sztajzel;S. L. Leib;S. Jung;J. Gralla;N. Bruni;D. Seiffge;K. Feil;A. A. Polymeris;L. Steiner;J. Hamann;L. H. Bonati;A. Brehm;G. M. De Marchis;N. Peters;C. Stippich;C. H. Nolte;H. Christensen;S. We…	2021	Aspirin versus anticoagulation in cervical artery dissection (TREAT-CAD): an open-label, randomised, non-inferiority trial	The Lancet Neurology	20	5	341-350		Excluded	Not clinical study with behavioral intervention	Excluded	Not clinical study with behavioral intervention	Excluded	Not clinical study with behavioral intervention
D. Erbe;H. C. Eichert;C. Rietz;D. Ebert	2016	Interformat reliability of the patient health questionnaire: Validation of the computerized version of the PHQ-9	Internet Interventions	5		2022-01-04		Excluded	Not clinical study with behavioral intervention	Excluded	Not clinical study with behavioral intervention	Excluded	Not clinical study with behavioral intervention
Eleonora Esposito;Corrado Barbui;Scott B. Patten	2009	Patterns of benzodiazepine use in a Canadian population sample	Epidemiology and Psychiatric Sciences	18	3	248-254	885702033; 2011-13048-010	Excluded	Not clinical study with behavioral intervention	Excluded	Not clinical study with behavioral intervention	Excluded	Not clinical study with behavioral intervention
E. Faretta;A. Leeds	2017	EMDR therapy of panic disorder and agoraphobia: A review of the existing literature	Clinical Neuropsychiatry	14	5	330-340		Excluded	Not quantitative/original study	Excluded	Not quantitative/original study	Excluded	Not quantitative/original study
P. Farvolden;E. Denisoff;P. Selby;R. M. Bagby;L. Rudy	2005	Usage and longitudinal effectiveness of a web-based self-help cognitive behavioral therapy program for panic disorder	Journal of Medical Internet Research	7	1			Excluded	Not RCT	Excluded	Not RCT	Excluded	Not RCT
M. Feijo De Mello	2006	Effectiveness of alprazolam in the treatment of panic disorder: a systematic review	Revista brasileira de medicina	63	11	606‐610	CN-01769624	Excluded	Not quantitative/original study	Excluded	Not quantitative/original study	Excluded	Not quantitative/original study
J. Fernández-Álvarez;A. Díaz-García;A. González-Robles;R. Baños;A. García-Palacios;C. Botella	2017	Dropping out of a transdiagnostic online intervention: A qualitative analysis of client's experiences	Internet Interventions	10		29-38		Excluded	Not quantitative/original study	Excluded	Not quantitative/original study	Excluded	Not quantitative/original study
M. Ferriter;E. Kaltenthaler;G. Parry;C. Beverley	2008	Computerised CBT: a review	Mental Health Today			2022-01-30	18985853	Excluded	Not quantitative/original study	Excluded	Not quantitative/original study	Excluded	Not quantitative/original study
D. P. Figgitt;K. J. McClellan	2000	Fluvoxamine: an updated review of its use in the management of adults with anxiety disorders	Drugs	60	4	925‐954	CN-01742455	Excluded	Not clinical study with behavioral intervention	Excluded	Not clinical study with behavioral intervention	Excluded	Not clinical study with behavioral intervention
A. Figura;S. L. Kuhlmann;M. Rose;A. Slagman;L. Schenk;M. Möckel	2021	Mental health conditions in older multimorbid patients presenting to the emergency department for acute cardiac symptoms: Cross-sectional findings from the EMASPOT study	Academic Emergency Medicine	28	11	1262-1276		Excluded	Not clinical study with behavioral intervention	Excluded	Not clinical study with behavioral intervention	Excluded	Not clinical study with behavioral intervention
P. Flevari;D. Leftheriotis;E. Repasos;D. Katsaras;A. Katsimardos;J. Lekakis	2017	Fluoxetine vs. placebo for the treatment of recurrent vasovagal syncope with anxiety sensitivity	Europace	19	1	127‐131	CN-01367929	Excluded	Not clinical study with behavioral intervention	Excluded	Not clinical study with behavioral intervention	Excluded	Not clinical study with behavioral intervention
V. J. Fogliati;B. F. Dear;L. G. Staples;M. D. Terides;J. Sheehan;L. Johnston;R. Kayrouz;R. Dear;P. M. McEvoy;N. Titov	2016	Disorder-specific versus transdiagnostic and clinician-guided versus self-guided internet-delivered treatment for panic disorder and comorbid disorders: a randomized controlled trial	Journal of anxiety disorders	39		88‐102	CN-01260606	Excluded	No suitable treatment/control groups	Selected		Excluded	No suitable treatment/control groups
V. J. Fogliati;M. D. Terides;M. Gandy;L. G. Staples;L. Johnston;E. Karin;R. M. Rapee;N. Titov;B. F. Dear	2016	Psychometric properties of the Mini-Social Phobia Inventory (Mini-SPIN) in a large online treatment-seeking sample	Cognitive behaviour therapy	45	3	236-257		Excluded	Not clinical study with behavioral intervention	Excluded	Not clinical study with behavioral intervention	Excluded	Not clinical study with behavioral intervention
M. Fornaro;D. Prestia;S. Colicchio;G. Perugi	2010	A systematic, updated review on the antidepressant agomelatine focusing on its melatonergic modulation	Current Neuropharmacology	8	3	287-304	21358978	Excluded	Not quantitative/original study	Excluded	Not quantitative/original study	Excluded	Not quantitative/original study
Erik Forsell	2022	Adaptive treatment strategies in internet-delivered cognitive behavior therapy: Predicting and avoiding treatment failures				2608162312; 2021-92243-155		Excluded	기타(비고란에 작성)	Excluded	Not quantitative/original study	Excluded	Not quantitative/original study
A. Franceschi Biagioni;R. C. R. Freire;A. G. Nardi;N. C. Coimbra	2017	Panicolytic effect of naltrexone: a randomised clinical trial	European neuropsychopharmacology	27		S1008‐S1009	CN-01428551	Excluded	Not clinical study with behavioral intervention	Excluded	Not clinical study with behavioral intervention	Excluded	Not clinical study with behavioral intervention
N. Frasure-Smith;F. Lespérance;M. Talajic;P. Khairy;P. Dorian;E. O'Meara;D. Roy	2012	Anxiety sensitivity moderates prognostic importance of rhythm-control versus rate-control strategies in patients with atrial fibrillation and congestive heart failure: insights from the Atrial Fibrillation and Congestive Heart Failure Trial	Circulation. Heart failure	5	3	322‐330	CN-00903802	Excluded	Not clinical study with behavioral intervention	Excluded	Not clinical study with behavioral intervention	Excluded	Not clinical study with behavioral intervention
D. Freeman;S. Lambe;T. Kabir;A. Petit;L. Rosebrock;L. M. Yu;R. Dudley;K. Chapman;A. Morrison;E. O'Regan;C. Aynsworth;J. Jones;E. Murphy;R. Powling;U. Galal;J. Grabey;A. Rovira;J. Martin;C. Hollis;D. M. Clark;F. Waite;J. Altunkaya;H. Andleeb;A. Bergin;E. Bold;J. Bond;K. Bransby-Adams;S. Brown;C. Chan;N. Chauhan;M. Craven;J. Freeman;J. Geddes;A. Goodsell;L. Jenner;A. Kenny;J. Leal;J. Mitchell;H. Pe…	2022	Automated virtual reality therapy to treat agoraphobic avoidance and distress in patients with psychosis (gameChange): a multicentre, parallel-group, single-blind, randomised, controlled trial in England with mediation and moderation analyses	The Lancet Psychiatry	9	5	375-388		Excluded	Not for panic/agoraphobia	Excluded	Not for panic/agoraphobia	Excluded	Not for panic/agoraphobia
D. Freeman;L. Rosebrock;F. Waite;B. S. Loe;T. Kabir;A. Petit;R. Dudley;K. Chapman;A. Morrison;E. O'Regan;C. Aynsworth;J. Jones;E. Murphy;R. Powling;H. Peel;H. Walker;R. Byrne;J. Freeman;A. Rovira;U. Galal;L. M. Yu;D. M. Clark;S. Lambe	2022	Virtual reality (VR) therapy for patients with psychosis: satisfaction and side effects	Psychological Medicine			2022-01-12	35477837	Excluded	Not clinical study with behavioral intervention	Excluded	Not for panic/agoraphobia	Excluded	Not clinical study with behavioral intervention
E. Fremont;V. A. Miller	2021	76. “It Just Causes us to Communicate More”: a Qualitative Exploration of Parent and Youth Perspectives on Remote Glucose Monitoring in Youth With Type 1 Diabetes	Journal of adolescent health	68	2	S41‐	CN-02246052	Excluded	Not quantitative/original study	Excluded	Not quantitative/original study	Excluded	Not quantitative/original study
T. A. Furukawa;N. Watanabe;R. Churchill	2006	Psychotherapy plus antidepressant for panic disorder with or without agoraphobia: systematic review	British journal of psychiatry	188	APR.	305‐312	CN-01715172	Excluded	Not quantitative/original study	Excluded	Not quantitative/original study	Excluded	Not quantitative/original study
Mikael Gajecki	2022	Problematic substance use and digital interventions : Researching intervention efficacy among internet help-seekers, university students and patients in psychiatry				2652908235; 2022-34078-130		Excluded	Not for panic/agoraphobia	Selected		Excluded	Not RCT
K. A. Ganasen;J. C. Ipser;D. J. Stein	2010	Augmentation of cognitive behavioral therapy with pharmacotherapy	Psychiatric clinics of North America	33	3	687‐699	CN-01775997	Excluded	Not quantitative/original study	Excluded	Not quantitative/original study	Excluded	Not quantitative/original study
K. PsyD Garcia;A. Mancuso;H. N. PhD Le	2021	Mothers' experiences of perinatal obsessive-compulsive disorder	Journal of Reproductive & Infant Psychology			2022-01-11	34894885	Excluded	Not quantitative/original study	Excluded	Not for panic/agoraphobia	Excluded	Not quantitative/original study
L. Gega;I. J. Norman;I. M. Marks	2007	Computer-aided vs. tutor-delivered teaching of exposure therapy for phobia/panic: randomized controlled trial with pre-registration nursing students	International journal of nursing studies	44	3	397‐405	CN-00576072	Excluded	Not clinical study with behavioral intervention	Excluded	No clinical outcomes	Excluded	Not clinical study with behavioral intervention
A. Ghosh;I. M. Marks	1987	Self-treatment of agoraphobia by exposure	Behavior therapy	18	1	3‐16	CN-00181395	Selected		Excluded	No full text	Selected
A. Ghosh;I. M. Marks;A. C. Carr	1984	Controlled study of self-exposure treatment for phobics: preliminary communication	Journal of the Royal Society of Medicine	77	6	483‐487	CN-00034917	Excluded	Not for panic/agoraphobia	Excluded	Not for panic/agoraphobia	Excluded	Not for panic/agoraphobia
K. Gilson;C. Pier;D. W. Austin;J. Mitchell;P. Schattner;D. Pierce;T. Wade;B. Klein	2006	Evaluation of internet-based cognitive behavioural therapy for panic disorder in general medical practice	29th australian association for cognitive and behaviour therapy annual conference; 2006 october 18 - 23; manly			16	CN-00595300	Excluded	No full text	Excluded	Not quantitative/original study	Excluded	Not quantitative/original study
A. Gloster;N. Georgi;M. C. Dekoj;M. Hofler;H. U. Wittchen	2012	The decision to engage in exposure predicts attrition: a preliminary examination of the importance of willingness for exposure during cognitive behavioural therapy	European neuropsychopharmacology	22		S378	CN-01030205	Excluded	No full text	Excluded	No full text	Excluded	No full text
A. Gloster;J. Klotsche;M. Höfler;F. Einsle;H. U. Wittchen	2012	Active ingredients and mediators of cognitive behavioural therapy for panic disorder with agoraphobia: results from a randomized controlled trial	European neuropsychopharmacology	22		S361‐S362	CN-01004327	Excluded	No full text	Excluded	No full text	Excluded	No full text
Andrew T. Gloster;Hans-Ulrich Wittchen;Franziska Einsle;Thomas Lang;Sylvia Helbig-Lang;Thomas Fydrich;Lydia Fehm;Alfons O. Hamm;Jan Richter;Georg W. Alpers;Alexander L. Gerlach;Andreas Ströhle;Tilo Kircher;Jürgen Deckert;Peter Zwanzger;Michael Höfler;Volker Arolt	2011	Psychological treatment for panic disorder with agoraphobia: A randomized controlled trial to examine the role of therapist-guided exposure in situ in CBT	Journal of Consulting and Clinical Psychology	79	3	406-420	864618455; 2011-08726-001	Excluded	No suitable treatment/control groups	Selected		Excluded	No suitable treatment/control groups
A. J. Goldstein;E. de Beurs;D. L. Chambless;K. A. Wilson	2000	EMDR for panic disorder with agoraphobia: comparison with waiting list and credible attention-placebo control conditions	Journal of consulting and clinical psychology	68	6	947‐956	CN-00329650	Excluded	Not clinical study with behavioral intervention	Excluded	Not clinical study with behavioral intervention	Excluded	Not clinical study with behavioral intervention
K. Gong;Z. Xu;Z. Cai;Y. Chen;Z. Wang	2020	Internet Hospitals Help Prevent and Control the Epidemic of COVID-19 in China: Multicenter User Profiling Study	Journal of Medical Internet Research	22	4			Excluded	Not clinical study with behavioral intervention	Excluded	Not clinical study with behavioral intervention	Excluded	Not clinical study with behavioral intervention
A. González-Robles;A. García-Palacios;R. Baños;A. Riera;G. Llorca;F. Traver;G. Haro;V. Palop;G. Lera;J. E. Romeu;et al.	2015	Effectiveness of a transdiagnostic internet-based protocol for the treatment of emotional disorders versus treatment as usual in specialized care: study protocol for a randomized controlled trial	Trials	16		488	CN-01169164	Excluded	No full text	Excluded	No full text	Excluded	No full text
A. Gonzalez-Robles;C. Suso-Ribera;A. Diaz-Garcia;A. Garcia-Palacios;D. Castilla;C. Botella	2021	Predicting response to transdiagnostic iCBT for emotional disorders from patient and therapist involvement	Internet Interventions	25			CN-02283615	Excluded	Not RCT	Excluded	Not RCT	Excluded	Not RCT
A. Gorini;K. Schruers;G. Riva;E. Griez	2010	Nonhomogeneous results in place learning among panic disorder patients with agoraphobia	Psychiatry Research	179	3	297-305		Excluded	Not clinical study with behavioral intervention	Selected		Excluded	Not clinical study with behavioral intervention
J. Gosling;P. Batterham;H. Christensen;K. Griffiths;A. Mackinnon;J. Kenardy	2013	Sleep disturbance as a moderator of the effect of web-based anxiety treatment	Sleep and biological rhythms	11		66	CN-01024474	Excluded	No full text	Excluded	No full text	Excluded	No full text
D. F. Gros	2015	Design challenges in transdiagnostic psychotherapy research: comparing Transdiagnostic Behavior Therapy (TBT) to existing evidence-based psychotherapy in veterans with affective disorders	Contemporary clinical trials	43		114‐119	CN-01084361	Excluded	No full text	Excluded	No full text	Excluded	No full text
M. A. Gruhn;K. L. Phan;H. Klumpp;O. Ajilore;S. M. Gorka	2021	Early Life Adversity as a Moderator of Symptom Change following Selective Serotonin Reuptake Inhibitors and Cognitive Behavioral Therapy	Cognitive Therapy and Research	45	2	343‐354	CN-02194250	Excluded	Not for panic/agoraphobia	Excluded	Not for panic/agoraphobia	Excluded	Not for panic/agoraphobia
H. D. Hadjistavropoulos;H. C. McCall;D. L. Thiessen;Z. Huang;R. N. Carleton;B. F. Dear;N. Titov	2021	Initial outcomes of transdiagnostic internet-delivered cognitive behavioral therapy tailored to public safety personnel: Longitudinal observational study	Journal of Medical Internet Research	23	5			Excluded	Not RCT	Excluded	Not for panic/agoraphobia	Excluded	Not RCT
H. D. Hadjistavropoulos;V. Peynenburg;M. Nugent;E. Karin;N. Titov;B. F. Dear	2020	Transdiagnostic Internet-delivered cognitive behaviour therapy with therapist support offered once-weekly or once-weekly supplemented with therapist support within one-business-day: pragmatic randomized controlled trial	Internet interventions	22			CN-02190798	Excluded	Not for panic/agoraphobia	Excluded	Not for panic/agoraphobia	Excluded	Not for panic/agoraphobia
H. D. Hadjistavropoulos;N. E. Pugh;M. M. Nugent;H. Hesser;G. Andersson;M. Ivanov;C. G. Butz;G. Marchildon;G. J. G. Asmundson;B. Klein;D. W. Austin	2014	Therapist-assisted Internet-delivered cognitive behavior therapy for depression and anxiety: Translating evidence into clinical practice	Journal of Anxiety Disorders	28	8	884-893		Excluded	Not RCT	Excluded	Not RCT	Excluded	Not RCT
H. D. Hadjistavropoulos;L. H. Schneider;S. Mehta;E. Karin;B. F. Dear;N. Titov	2019	Preference trial of internet-delivered cognitive behaviour therapy comparing standard weekly versus optional weekly therapist support	Journal of Anxiety Disorders	63		51-60	30844613	Excluded	Not RCT	Excluded	Not for panic/agoraphobia	Excluded	Not RCT
Heather D. Hadjistavropoulos;Maureen Thompson;Max Ivanov;Christina Drost;Cory J. Butz;Britt Klein;David W. Austin	2011	Considerations in the development of a therapist-assisted internet cognitive behavior therapy service	Professional Psychology: Research and Practice	42	6	463-471	909293490; 2011-28096-004	Excluded	Not quantitative/original study	Excluded	Not for panic/agoraphobia	Excluded	Not quantitative/original study
J. E. Hallak;J. A. Crippa;J. Quevedo;R. Roesler;N. Schroder;A. E. Nardi;F. Kapczinski	2010	National Science and Technology Institute for Translational Medicine (INCT-TM): advancing the field of translational medicine and mental health	Revista Brasileira de Psiquiatria	32	1	83-90	20339739	Excluded	Not quantitative/original study	Excluded	Not RCT	Excluded	Not quantitative/original study
C. Harmer	2016	Emotional processing as an early biomarker for the treatment response to antidepressant drugs	European neuropsychopharmacology	26		S133‐	CN-01303847	Excluded	Not clinical study with behavioral intervention	Excluded	Not clinical study with behavioral intervention	Excluded	Not clinical study with behavioral intervention
R. A. Harris;D. S. Mandell;K. M. Kampman;Y. Bao;K. Campbell;Z. Cidav;D. M. Coviello;R. French;C. Livesey;M. Lowenstein;et al.	2021	Collaborative care in the treatment of opioid use disorder and mental health conditions in primary care: a clinical study protocol	Contemporary clinical trials	103			CN-02267614	Excluded	No full text	Excluded	No full text	Excluded	No full text
T. Haug;T. Nordgreen;L. G. Ost;G. Kvale;T. Tangen;G. Andersson;P. Carlbring;E. R. Heiervang;O. E. Havik	2015	Stepped care versus face-to-face cognitive behavior therapy for panic disorder and social anxiety disorder: Predictors and moderators of outcome	Behaviour Research & Therapy	71		76-89	26081010	Excluded	No suitable treatment/control groups	Selected		Excluded	No suitable treatment/control groups
Ontario Health Quality	2019	Internet-Delivered Cognitive Behavioural Therapy for Major Depression and Anxiety Disorders: A Health Technology Assessment	Ontario Health Technology Assessment Series	19	6	1-199	30873251	Excluded	Not quantitative/original study	Excluded	Not quantitative/original study	Excluded	Not quantitative/original study
E. Hedman;M. Lekander;B. Ljótsson;N. Lindefors;C. Rück;S. G. Hofmann;E. Andersson;G. Andersson;S. M. Schulz	2014	Sudden gains in internet-based cognitive behaviour therapy for severe health anxiety	Behaviour research and therapy	54		22‐29	CN-00978061	Excluded	Not RCT	Excluded	Not for panic/agoraphobia	Excluded	Not RCT
E. Hedman;B. Ljotsson;C. Ruck;J. Bergstrom;G. Andersson;V. Kaldo;L. Jansson;E. Andersson;E. Andersson;K. Blom;S. El Alaoui;L. Falk;J. Ivarsson;B. Nasri;S. Rydh;N. Lindefors	2013	Effectiveness of internet-based cognitive behaviour therapy for panic disorder in routine psychiatric care	Acta Psychiatrica Scandinavica	128	6	457-67	23406572	Excluded	Not RCT	Excluded	Not RCT	Excluded	Not RCT
J. L. Heffner;K. E. Mull;N. L. Watson;J. B. McClure;J. B. Bricker	2020	Long-Term smoking cessation outcomes for sexual minority versus nonminority smokers in a large randomized controlled trial of two web-based interventions	Nicotine and Tobacco Research	22	9	1596-1604		Excluded	Not for panic/agoraphobia	Excluded	Not for panic/agoraphobia	Excluded	Not for panic/agoraphobia
R. B. Hidalgo;J. R. T. Davidson	2000	Selective serotonin reuptake inhibitors in post-traumatic stress disorder	Journal of psychopharmacology (Oxford, England)	14	1	70‐76	CN-01712652	Excluded	Not quantitative/original study	Excluded	Not for panic/agoraphobia	Excluded	Not quantitative/original study
Z. Hilvert-Bruce;P. J. Rossouw;N. Wong;M. Sunderland;G. Andrews	2012	Adherence as a determinant of effectiveness of internet cognitive behavioural therapy for anxiety and depressive disorders	Behaviour Research and Therapy	50	2022-07-08	463-468		Excluded	Not RCT	Excluded	Not RCT	Excluded	Not RCT
W. Hodgkinson;B. Ariel;V. Harinam	2022	Comparing panic alarm systems for high-risk domestic abuse victims: a randomised controlled trial on prevention and criminal justice system outcomes	Journal of Experimental Criminology			2022-01-19	35401068	Excluded	Not for panic/agoraphobia	Excluded	Not clinical study with behavioral intervention	Excluded	Not clinical study with behavioral intervention
E. A. Hoge;E. Bui;M. Mete;S. R. Philip;C. Gabriel;M. J. Ward;R. Suzuki;M. A. Dutton;N. M. Simon	2020	Treatment for anxiety: Mindfulness meditation versus escitalopram (TAME): Design of a randomized, controlled non-inferiority trial	Contemporary clinical trials	91		105965	CN-02098450	Excluded	No full text	Excluded	Not for panic/agoraphobia	Excluded	No full text
A. E. Holland;A. Watson;I. Glaspole	2019	Comprehensive pulmonary rehabilitation for interstitial lung disease: A consensus approach to identify core education topics	Patient Education & Counseling	102	6	1125-1130	30683609	Excluded	Not clinical study with behavioral intervention	Excluded	Not for panic/agoraphobia	Excluded	Not clinical study with behavioral intervention
D. W. Holowka;B. P. Marx;M. A. Gates;H. J. Litman;G. Ranganathan;R. C. Rosen;T. M. Keane	2014	PTSD diagnostic validity in Veterans Affairs electronic records of Iraq and Afghanistan veterans	Journal of Consulting and Clinical Psychology	82	4	569-579		Excluded	Not clinical study with behavioral intervention	Excluded	Not for panic/agoraphobia	Excluded	Not clinical study with behavioral intervention
S. D. Hood;A. Broyd;H. Robinson;J. Lee;A. R. Hudaib;D. A. Hince	2017	Effects of tryptophan depletion on selective serotonin reuptake inhibitor-remitted patients with obsessive compulsive disorder	Journal of psychopharmacology (Oxford, England)	31	12	1615‐1623	CN-01442639	Excluded	Not clinical study with behavioral intervention	Excluded	Not for panic/agoraphobia	Excluded	Not clinical study with behavioral intervention
S. D. Hood;D. A. Hince;S. J. Davies;S. Argyropoulos;H. Robinson;J. Potokar;D. J. Nutt	2010	Effects of acute tryptophan depletion in serotonin reuptake inhibitor-remitted patients with generalized anxiety disorder	Psychopharmacology	208	2	223‐232	CN-00731088	Excluded	Not clinical study with behavioral intervention	Excluded	Not for panic/agoraphobia	Excluded	Not clinical study with behavioral intervention
T. Y. Hou;W. Dong;W. P. Cai;G. H. Deng	2020	Panic state and related infuencing factors among military personnel during coronavirus disease 2019 outbreak	Academic Journal of Second Military Medical University	41	8	832‐837	CN-02193382	Excluded	Not clinical study with behavioral intervention	Excluded	Not clinical study with behavioral intervention	Excluded	Not clinical study with behavioral intervention
A. Hovland;H. Johansen;T. Sjobo;J. Vollestad;I. H. Nordhus;S. Pallesen;O. E. Havik;E. W. Martinsen;T. Nordgreen	2015	A Feasibility study on Combining Internet-Based Cognitive Behaviour Therapy with Physical Exercise as Treatment for Panic Disorder--Treatment Protocol and Preliminary Results	Cognitive Behaviour Therapy	44	4	275-87	25785484	Excluded	Not RCT	Excluded	No full text	Excluded	No full text
W. Hu;X. Qian;F. Guo;M. J. Zhang;C. Y. Lyu;J. Tao;Z. E. Gao;Z. Q. Zhou	2014	Traditional Chinese medicine compound ShengJinRunZaoYangXue granules for treatment of primary Sjögren's syndrome: A randomized, double-blind, placebo-controlled clinical trial	Chinese Medical Journal	127	15	2721-2726		Excluded	Not clinical study with behavioral intervention	Excluded	Not clinical study with behavioral intervention	Excluded	Not clinical study with behavioral intervention
J. C. Huffman;C. A. Mastromauro;S. R. Beach;C. M. Celano;C. M. DuBois;B. C. Healy;L. Suarez;B. L. Rollman;J. L. Januzzi	2014	Collaborative care for depression and anxiety disorders in patients with recent cardiac events: the Management of Sadness and Anxiety in Cardiology (MOSAIC) randomized clinical trial	JAMA internal medicine	174	6	927‐935	CN-00996138	Excluded	Not for panic/agoraphobia	Excluded	Not for panic/agoraphobia	Excluded	Not for panic/agoraphobia
Brian L. Imber	2020	Integrating stress inoculation training and heart rate variability biofeedback on adult recreational scuba divers in a natural dive setting: a preliminary pre- /post-treatment quasi-experiment				2350115001; 2019-68372-112		Excluded	Not for panic/agoraphobia	Excluded	Not clinical study with behavioral intervention	Excluded	Not clinical study with behavioral intervention
A. B. Isbasoiu;B. T. Tulbure;A. Rusu;F. A. Sava	2021	Can We Boost Treatment Adherence to an Online Transdiagnostic Intervention by Adding Self-Enhancement Strategies? Results From a Randomized Controlled Non-inferiority Trial	Frontiers in Psychology	12		752249	34925157	Excluded	Not for panic/agoraphobia	Excluded	Not for panic/agoraphobia	Excluded	Not for panic/agoraphobia
Masaya Ito;Kate H. Bentley;Yuki Oe;Shun Nakajima;Hiroko Fujisato;Noriko Kato;Mitsuhiro Miyamae;Ayako Kanie;Masaru Horikoshi;David H. Barlow	2015	Assessing depression related severity and functional impairment: The Overall Depression Severity and Impairment Scale (ODSIS)	PLoS ONE	10	4	14	1710263785; 2015-23806-001	Excluded	Not clinical study with behavioral intervention	Excluded	Not for panic/agoraphobia	Excluded	Not clinical study with behavioral intervention
E. Ivanova;P. Lindner;K. H. Ly;M. Dahlin;K. Vernmark;G. Andersson;P. Carlbring	2016	Guided and unguided Acceptance and Commitment Therapy for social anxiety disorder and/or panic disorder provided via the Internet and a smartphone application: a randomized controlled trial	Journal of anxiety disorders	44		27‐35	CN-01413811	Selected		Excluded	Not clinical study with behavioral intervention	Selected
S. Jacob;J. Veenstra-VanderWeele;D. Murphy;J. McCracken;J. Smith;K. Sanders;C. Meyenberg;T. Wiese;G. Deol-Bhullar;C. Wandel;E. Ashford;E. Anagnostou	2022	Efficacy and safety of balovaptan for socialisation and communication difficulties in autistic adults in North America and Europe: a phase 3, randomised, placebo-controlled trial	The Lancet. Psychiatry	9	3	199-210	35151410	Excluded	Not clinical study with behavioral intervention	Excluded	Not clinical study with behavioral intervention	Excluded	Not clinical study with behavioral intervention
F. Jacobi;H. U. Wittchen;C. Hölting;M. Höfler;H. Pfister;N. Müller;R. Lieb	2004	Prevalence, co-morbidity and correlates of mental disorders in the general population: Results from the German Health Interview and Examination Survey (GHS)	Psychological Medicine	34	4	597-611		Excluded	Not clinical study with behavioral intervention	Excluded	Not clinical study with behavioral intervention	Excluded	Not clinical study with behavioral intervention
T. Jagadeesan;A. R;K. R;T. Jain;A. R. Allu;G. T. Selvi;M. Maveeran;M. Kuppusamy	2022	Effect of Bhramari Pranayama intervention on stress, anxiety, depression and sleep quality among COVID 19 patients in home isolation	Journal of Ayurveda and Integrative Medicine			100596	35693195	Excluded	Not RCT	Excluded	Not clinical study with behavioral intervention	Excluded	Not clinical study with behavioral intervention
J. M. Joesch;C. D. Sherbourne;G. Sullivan;M. B. Stein;M. G. Craske;P. Roy-Byrne	2012	Incremental benefits and cost of coordinated anxiety learning and management for anxiety treatment in primary care	Psychological medicine	42	9	1937‐1948	CN-00852718	Excluded	Not for panic/agoraphobia	Excluded	Not for panic/agoraphobia	Excluded	Not for panic/agoraphobia
H. Johansen;J. Vøllestad;T. Sjøbø;I. H. Nordhus;S. Pallesen;O. E. Havik;E. W. Martinsen;T. Nordgreen;A. Hovland	2020	To make a run for IT – A feasibility study of ICBT combined with physical exercise for patients with panic disorder	Psychiatry Research	293				Excluded	Not RCT	Excluded	Not RCT	Excluded	Not RCT
L. Johnston;N. Titov;G. Andrews;B. F. Dear;J. Spence	2013	Comorbidity and internet-delivered transdiagnostic cognitive behavioural therapy for anxiety disorders	Cognitive behaviour therapy	42	3	180‐192	CN-00980981	Excluded	Not quantitative/original study	Excluded	No full text	Excluded	Not quantitative/original study
L. Johnston;N. Titov;G. Andrews;J. Spence;B. F. Dear	2011	A RCT of a transdiagnostic internet-delivered treatment for three anxiety disorders: examination of support roles and disorder-specific outcomes	PloS one	6	11	e28079	CN-00850495	Excluded	No suitable treatment/control groups	Selected		Selected
M. Jolstedt;T. Wahlund;F. Lenhard;B. Ljótsson;D. Mataix-Cols;M. Nord;L. G. Öst;J. Högström;E. Serlachius;S. Vigerland	2018	Efficacy and cost-effectiveness of therapist-guided internet cognitive behavioural therapy for paediatric anxiety disorders: a single-centre, single-blind, randomised controlled trial	The Lancet Child and Adolescent Health	2	11	792-801		Excluded	Not for panic/agoraphobia	Excluded	Not for panic/agoraphobia	Excluded	Not for panic/agoraphobia
T. Jovanovic	2017	Facilitating fear extinction in humans: psychophysiology of fear in the clinic	Neuropsychopharmacology	43		S4‐S5	CN-01439312	Excluded	No full text	Excluded	No full text	Excluded	No full text
Szigeti F. Judit	2018	Szemmozgásos traumafeldolgozás (EMDR-terápia): Hatás, hatásmechanizmus, hatásosság	Mentálhigiéné és Pszichoszomatika	19	4	335-356	2196249332; 2018-67043-002	Excluded	Not English article	Excluded	Not English article	Excluded	Not English article
K. Kafle;D. B. Shrestha;A. Baniya;S. Lamichhane;M. Shahi;B. Gurung;P. Tandan;A. Ghimire;P. Budhathoki	2021	Psychological distress among health service providers during COVID-19 pandemic in Nepal	PLoS ONE [Electronic Resource]	16	2	e0246784	33566863	Excluded	Not clinical study with behavioral intervention	Excluded	Not clinical study with behavioral intervention	Excluded	Not clinical study with behavioral intervention
M. Kampman;A. J. L. M. Van Balkom;T. Broekman;M. Verbraak;G. J. Hendriks	2020	Stepped-care versus treatment as usual in panic disorder: A randomized controlled trial	PLoS ONE	15	2022-08-08			Excluded	No suitable treatment/control groups	Selected		Excluded	No suitable treatment/control groups
D. J. Katzelnick;J. Saidi;M. R. Vanelli;J. W. Jefferson;J. M. Harper;K. E. McCrary	2006	Time to respone in panic disorder in a naturalistic setting: combination therapy with alprazolam orally disintegrating tablets and serotonin reuptake inhibitors compared to serotonin reuptake inhibitors alone	Psychiatry (1550-5952)	3	12	39‐49	CN-02106078	Excluded	Not clinical study with behavioral intervention	Excluded	Not clinical study with behavioral intervention	Excluded	Not clinical study with behavioral intervention
Z. Kefalopoulou;L. Zrinzo;M. Jahanshahi;J. Candelario;C. Milabo;M. Beigi;H. Akram;J. Hyam;J. Clayton;L. Kass-Iliyya;M. Silverdale;J. Evans;P. Limousin;M. Hariz;E. Joyce;T. Foltynie	2015	Bilateral globus pallidus stimulation for severe Tourette's syndrome: A double-blind, randomised crossover trial	The Lancet Neurology	14	6	595-605		Excluded	Not clinical study with behavioral intervention	Excluded	Not clinical study with behavioral intervention	Excluded	Not clinical study with behavioral intervention
J. Kenardy;M. Dow;D. Johnston;M. Newman;C. Barr Taylor	2000	Computer-assisted CBT for panic disorder: a randomised controlled trial	28th annual conference of the british association for behavioural and cognitive psychotherapies; 2000 july 19 - 22, london				CN-00595205	Excluded	No full text	Excluded	Not for panic/agoraphobia	Excluded	No full text
Justin Kenardy;Kelly McCafferty;Virginia Rosa	2003	Internet-deliverered indicated prevention for anxiety disorders: A randomized controlled trial	Behavioural and Cognitive Psychotherapy	31	3	279-289	620156729; 2003-07926-004	Excluded	Not for panic/agoraphobia	Excluded	Not for panic/agoraphobia	Excluded	Not for panic/agoraphobia
J. Kenardy;C. B. Taylor	1999	Expected versus unexpected panic attacks: A naturalistic prospective study	Journal of Anxiety Disorders	13	4	435-445		Excluded	Not clinical study with behavioral intervention	Excluded	Not clinical study with behavioral intervention	Excluded	Not clinical study with behavioral intervention
J. A. Kenardy;M. G. Dow;D. W. Johnston;M. G. Newman;A. Thomson;C. B. Taylor	2003	A comparison of delivery methods of cognitive-behavioral therapy for panic disorder: an international multicenter trial	Journal of Consulting & Clinical Psychology	71	6	1068-75	14622082	Selected		Selected		Selected
M. Kenwright;S. Liness;I. Marks	2001	Reducing demands on clinicians by offering computer-aided self-help for phobia/panic. Feasibility study	British Journal of Psychiatry	179		456-9	11689405	Excluded	Not RCT	Excluded	Not clinical study with behavioral intervention	Excluded	Not clinical study with behavioral intervention
Ronald C. Kessler;Greg J. Duncan;Lisa A. Gennetian;Lawrence F. Katz;Jeffrey R. Kling;Nancy A. Sampson;Lisa Sanbonmatsu;Alan M. Zaslavsky;Jens Ludwig	2014	Associations of housing mobility interventions for children in high-poverty neighborhoods with subsequent mental disorders during adolescence	JAMA: Journal of the American Medical Association	311	9	937-947	1552601714; 2014-25493-001	Excluded	Not for panic/agoraphobia	Excluded	Not clinical study with behavioral intervention	Excluded	Not clinical study with behavioral intervention
S. M. Ketelaar;K. Nieuwenhuijsen;L. Bolier;O. Smeets;J. K. Sluiter	2014	Improving work functioning and mental health of health care employees using an e-mental health approach to workers' health surveillance: pretest-posttest study	Safety and health at work	5	4	216‐221	CN-01072160	Excluded	Not RCT	Excluded	Not RCT	Excluded	Not RCT
A. Khatua;S. Pattanaik	2018	Application of virtual reality in the public health	Indian Journal of Public Health Research and Development	9	12	2535-2538		Excluded	Not quantitative/original study	Excluded	Not quantitative/original study	Excluded	Not quantitative/original study
J. H. Kim;K. M. Kwon;E. S. Lee;D. K. Kim;J. S. Park;J. H. Lee	2020	Antioxidant activity of Beta vulgaris L. Methanol extract in Caenorhabditis elegans	Korean journal of pharmacognosy	51	3	192‐198	CN-02306088	Excluded	Not clinical study with behavioral intervention	Excluded	Not clinical study with behavioral intervention	Excluded	Not clinical study with behavioral intervention
Y. I. Kim;S. Y. Jung;S. Min;E. Seol;S. Seo;J. W. Hur;D. Jung;H. J. Lee;S. Lee;G. J. Kim;C. Y. Cho;S. Choi;S. M. Lee;C. H. Cho	2019	Visuo-haptic-based multimodal feedback virtual reality solution to improve anxiety symptoms: A proof-of-concept study	Psychiatry Investigation	16	2	167-171		Excluded	Not RCT	Excluded	Not RCT	Excluded	Not RCT
T. Kircher;V. Arolt;A. Jansen;M. Pyka;I. Reinhardt;T. Kellermann;C. Konrad;U. Lueken;A. T. Gloster;A. L. Gerlach;et al.	2013	Effect of cognitive-behavioral therapy on neural correlates of fear conditioning in panic disorder	Biological psychiatry	73	1	93‐101	CN-00852950	Excluded	No clinical outcomes	Selected		Excluded	No clinical outcomes
L. A. Kiropoulos;B. Klein;D. W. Austin;K. Gilson;C. Pier;J. Mitchell;L. Ciechomski	2008	Is internet-based CBT for panic disorder and agoraphobia as effective as face-to-face CBT?	Journal of anxiety disorders	22	8	1273‐1284	CN-00667738	Selected		Selected		Selected
B. Klein;D. Austin;C. Pier;L. Kiropoulos;K. Shandley;J. Mitchell;K. Gilson;L. Ciechomski	2009	Internet-based treatment for panic disorder: does frequency of therapist contact make a difference?	Cognitive behaviour therapy	38	2	100‐113	CN-00752774	Excluded	No suitable treatment/control groups	Excluded	No full text	Excluded	No full text
B. Klein;L. A. Kiropoulos;D. W. Austin;C. Pier;J. Mitchell	2006	Frequent vs infrequent therapist contact using panic online: does the amount of therapist involvement make a difference to treatment outcome, attrition rates, therapist alliance and participant satisfaction	29th australian association for cognitive and behaviour therapy annual conference; 2006 october 18 - 23; manly			16	CN-00595302	Excluded	No full text	Excluded	No full text	Excluded	No full text
B. Klein;D. Meyer;D. W. Austin;M. Kyrios	2011	Anxiety online: a virtual clinic: preliminary outcomes following completion of five fully automated treatment programs for anxiety disorders and symptoms	Journal of Medical Internet Research	13	4	e89	22057287	Excluded	Not RCT	Excluded	No clinical outcomes	Excluded	Not RCT
B. Klein;J. C. Richards	2001	A brief internet-based treatment for panic disorder	Behavioural and cognitive psychotherapy	29	1	113‐117	CN-00354557	Selected		Selected		Excluded	No clinical outcomes
B. Klein;J. C. Richards;D. W. Austin	2006	Efficacy of internet therapy for panic disorder	Journal of Behavior Therapy & Experimental Psychiatry	37	3	213-38	16126161	Selected		Selected		Selected
M. Klein Hofmeijer;P. Duits;M. M. Rijkeboer;A. Hoogendoorn;H. Van Megen;Ajlm Van Balkom;M. A. Van Den Hout;D. C. Cath	2014	D-Cycloserine enhancement in exposure therapy for patients with a panic disorder with agoraphobia; a randomised controlled trial	European neuropsychopharmacology	24		S617‐	CN-01023720	Excluded	No full text	Excluded	No full text	Excluded	No full text
J. P. Klein;C. Gamon;C. Späth;T. Berger;B. Meyer;F. Hohagen;M. Hautzinger;W. Lutz;E. Vettorazzi;S. Moritz;J. Schröder	2017	Does recruitment source moderate treatment effectiveness? A subgroup analysis from the EVIDENT study, a randomised controlled trial of an internet intervention for depressive symptoms	BMJ Open	7	7			Excluded	Not for panic/agoraphobia	Excluded	Not for panic/agoraphobia	Excluded	Not for panic/agoraphobia
Y. Kobayashi;A. Kanie;A. Nakagawa;Y. Takebayashi;I. Shinmei;N. Nakayama;K. Yamaguchi;C. Nakayama;N. Hirabayashi;M. Mimura;et al.	2020	An Evaluation of Family-Based Treatment for OCD in Japan: a Pilot Randomized Controlled Trial	Frontiers in psychiatry	10			CN-02086728	Excluded	Not for panic/agoraphobia	Excluded	Not for panic/agoraphobia	Excluded	Not for panic/agoraphobia
R. N. Kok;A. van Straten;A. Beekman;J. Bosmans;M. de Neef;P. Cuijpers	2012	Effectiveness and cost-effectiveness of web-based treatment for phobic outpatients on a waiting list for psychotherapy: protocol of a randomised controlled trial	BMC psychiatry	12		131	CN-00852921	Excluded	No full text	Excluded	Not for panic/agoraphobia	Excluded	No full text
Robin N. Kok;Annemieke van Straten;Aartjan T. F. Beekman;Pim Cuijpers	2014	Short-term effectiveness of web-based guided self-help for phobic outpatients: Randomized controlled trial	Journal of Medical Internet Research	Vo 16	9	85-100	1634752510; 2014-44168-007	Excluded	Not for panic/agoraphobia	Excluded	Not for panic/agoraphobia	Excluded	Not for panic/agoraphobia
Martin Kraepelien	2022	Individually tailored internet-based treatment for depression and comorbid conditions				2651808592; 2022-34077-279		Excluded	Not for panic/agoraphobia	Excluded	Not for panic/agoraphobia	Excluded	Not for panic/agoraphobia
M. Kraepelien;K. Blom;N. Lindefors;R. Johansson;V. Kaldo	2019	The effects of component-specific treatment compliance in individually tailored internet-based treatment	Clinical psychology & psychotherapy	26	3	298‐308	CN-02078423	Excluded	Not RCT	Selected		Excluded	Not RCT
M. Kraepelien;C. Svanborg;L. Lallerstedt;V. Sennerstam;N. Lindefors;V. Kaldo	2019	Individually tailored internet treatment in routine care: A feasibility study	Internet Interventions	18		100263	31890616	Excluded	Not RCT	Selected		Excluded	Not RCT
Christopher Krasucki;Robert Howard;Anthony Mann	1999	Anxiety and its treatment in the elderly	International Psychogeriatrics	11	1	25-45	619421371; 1999-10993-002	Excluded	Not quantitative/original study	Excluded	No full text	Excluded	Not quantitative/original study
D. Kreiter;M. Drukker;Z. Mujagic;L. Vork;B. P. F. Rutten;J. van Os;A. A. M. Masclee;J. W. Kruimel;C. Leue	2021	Symptom-network dynamics in irritable bowel syndrome with comorbid panic disorder using electronic momentary assessment: A randomized controlled trial of escitalopram vs. placebo	Journal of Psychosomatic Research	141				Excluded	Not clinical study with behavioral intervention	Excluded	Not clinical study with behavioral intervention	Excluded	Not clinical study with behavioral intervention
Emily Ann Kuhl	2008	Patient Assisted Computerized Education for Recipients of Implantable Cardioverter Defibrillators (PACER): A randomized controlled trial of the PACER program			6314	621725567; 2008-99060-219		Excluded	Not clinical study with behavioral intervention	Excluded	Not for panic/agoraphobia	Excluded	Not clinical study with behavioral intervention
V. Kumar;Y. Sattar;A. Bseiso;S. Khan;I. H. Rutkofsky	2017	The Effectiveness of Internet-Based Cognitive Behavioral Therapy in Treatment of Psychiatric Disorders	Cureus	9	8	e1626	29098136	Excluded	Not quantitative/original study	Excluded	Not quantitative/original study	Excluded	Not quantitative/original study
S. L. Kunas;Y. Yang;B. Straube;T. Kircher;A. L. Gerlach;V. Arolt;A. Wittmann;A. Stroehle;H. U. Wittchen;U. Lueken	2017	Neural plasticity following cognitive-behavioral therapy in panic disorder-the impact of comorbid depression	European neuropsychopharmacology	27		S1005‐S1006	CN-01428554	Excluded	No full text	Excluded	No full text	Excluded	No full text
Matt G. Kushner;Eric W. Maurer;Paul Thuras;Chris Donahue;Brenda Frye;Kyle R. Menary;Jennifer Hobbs;Angela M. Haeny;Joani Van Demark	2013	Hybrid cognitive behavioral therapy versus relaxation training for co-occurring anxiety and alcohol disorder: A randomized clinical trial: Correction to Kushner et al. (2012)	Journal of Consulting and Clinical Psychology	81	3	442	1285628720; 2013-04004-001	Excluded	No full text	Excluded	Not for panic/agoraphobia	Excluded	No full text
C. Kwee;J. Baas;M. Moerbeek;D. van der Veen;N. Batelaan;T. van Balkom;D. Cath	2021	Cannabidiol Enhancement of Exposure Therapy in Treatment Refractory Patients With Phobias: a Randomized Controlled Trial	Biological psychiatry	89	9	S230‐S231	CN-02271839	Excluded	No full text	Excluded	Not clinical study with behavioral intervention	Excluded	Not clinical study with behavioral intervention
S. Lambrey;R. Jouvent;J. F. Allilaire;A. Pélissolo	2010	Virtual reality therapies in the treatment of phobic disorders	Annales Medico-Psychologiques	168	1	44-46		Excluded	No full text	Excluded	No full text	Excluded	No full text
T. R. Leufkens;A. Vermeeren;B. E. Smink;P. van Ruitenbeek;J. G. Ramaekers	2007	Cognitive, psychomotor and actual driving performance in healthy volunteers after immediate and extended release formulations of alprazolam 1 mg	Psychopharmacology	191	4	951‐959	CN-00586518	Excluded	Not clinical study with behavioral intervention	Excluded	Not clinical study with behavioral intervention	Excluded	Not clinical study with behavioral intervention
Danielle Lindner;Katharine Lacefield;Stacey Tantleff Dunn;Michael E. Dunn	2014	The use of videoconference in the treatment of panic disorder with agoraphobia in a housebound woman: A case study	Clinical Case Studies	13	2	146-166	1523809355; 2014-07177-003	Excluded	Not quantitative/original study	Excluded	Not quantitative/original study	Excluded	Not quantitative/original study
P. Lindner;E. Ivanova;K. H. Ly;G. Andersson;P. Carlbring	2013	Guided and unguided CBT for social anxiety disorder and/or panic disorder via the Internet and a smartphone application: study protocol for a randomised controlled trial	Trials	14		437	CN-01119614	Excluded	No full text	Excluded	No full text	Excluded	No full text
G. Liu;S. Wang;J. Liao;P. Ou;L. Huang;N. Xie;Y. He;J. Lin;H. G. He;R. Hu	2021	The efficacy of wechat-based parenting training on the psychological well-being of mothers with children with autism during the COVID-19 pandemic: quasi-experimental study	JMIR mental health	8	2		CN-02271543	Excluded	Not RCT	Excluded	Not for panic/agoraphobia	Excluded	Not RCT
T. B. Lonsdorf;C. Rück;J. Bergström;G. Andersson;A. Ohman;N. Lindefors;M. Schalling	2010	The COMTval158met polymorphism is associated with symptom relief during exposure-based cognitive-behavioral treatment in panic disorder	BMC psychiatry	10		99	CN-00771107	Excluded	No suitable treatment/control groups	Selected		Excluded	No suitable treatment/control groups
R. C. T. Lopes;D. Sipka;T. Krieger;J. P. Klein;T. Berger	2021	Optimizing cognitive-behavioral therapy for social anxiety disorder and understanding the mechanisms of change: study protocol for a randomized factorial trial	Internet interventions	26			CN-02345787	Excluded	No full text	Excluded	No full text	Excluded	No full text
F. López-Muñoz;C. Alamo;G. Rubio;P. García-García;B. Martín-Agueda	2002	Bibliometric analysis of scientific publications on serotonin selective reuptake inhibitors (SSRI) in the period 1980-2000	Minerva Psichiatrica	43	4	259-274		Excluded	Not quantitative/original study	Excluded	Not for panic/agoraphobia	Excluded	Not quantitative/original study
U. Lueken;B. Straube;H. U. Wittchen;C. Konrad;A. Ströhle;A. Wittmann;B. Pfleiderer;V. Arolt;T. Kircher;J. Deckert;et al.	2015	Therapygenetics: anterior cingulate cortex-amygdala coupling is associated with 5-HTTLPR and treatment response in panic disorder with agoraphobia	Journal of neural transmission (Vienna, Austria : 1996)	122	1	135‐144	CN-01101393	Excluded	No suitable treatment/control groups	Excluded	Not RCT	Excluded	Not RCT
K. Lukaschek;K. Mergenthal;D. Heider;A. Hanke;K. Munski;A. Moschner;M. Emig;M. Van Den Akker;A. Zapf;K. Wegscheider;et al.	2019	eHealth-supported case management for patients with panic disorder or depression in primary care: Study protocol for a cRCT (PREMA)	Trials	20	1		CN-02051701	Excluded	No full text	Excluded	No full text	Excluded	No full text
J. Lundin;A. Lundström;J. Gulliksen;J. Blendulf;K. Ejeby;H. Nyman;D. Björkander;E. Hedman-Lagerlöf	2022	Using 360-degree videos for virtual reality exposure in CBT for panic disorder with agoraphobia: a feasibility study	Behavioural and cognitive psychotherapy	50	2	158-170		Excluded	Not RCT	Excluded	Not RCT	Excluded	Not RCT
Linda Lundin	2020	Online narratives about panic attacks: Interpreted within a psychodynamic framework	Social Work in Mental Health	18	3	349-365	2385389327; 2020-23590-001	Excluded	Not quantitative/original study	Excluded	Not quantitative/original study	Excluded	Not quantitative/original study
K. H. Ly;A. Truschel;L. Jarl;S. Magnusson;T. Windahl;R. Johansson;P. Carlbring;G. Andersson	2014	Behavioural activation versus mindfulness-based guided self-help treatment administered through a smartphone application: a randomised controlled trial	BMJ open	4	1		CN-00979089	Excluded	Not for panic/agoraphobia	Excluded	Not for panic/agoraphobia	Excluded	Not for panic/agoraphobia
J. Maas;T. van Balkom;M. van Assen;L. Rutten;D. Janssen;M. van Mastrigt;M. Bekker	2019	Enhancing Autonomy-Connectedness in Patients With Anxiety Disorders: a Pilot Randomized Controlled Trial	Frontiers in psychiatry	10			CN-01997759	Excluded	Not for panic/agoraphobia	Excluded	Not for panic/agoraphobia	Excluded	Not for panic/agoraphobia
S. Mahon-Daly;N. Jeyasingam	2021	A narrative literature review: the application of video games as therapeutic tools for psychological therapy	Australasian Psychiatry	29	6	614-616		Excluded	Not quantitative/original study	Excluded	Not quantitative/original study	Excluded	Not quantitative/original study
E. Malbos;D. R. Mestre;I. D. Note;C. Gellato	2008	Virtual reality and claustrophobia: Multiple components therapy involving game editor virtual environments exposure	Cyberpsychology and Behavior	11	6	695-697		Excluded	Not RCT	Excluded	Not RCT	Excluded	Not RCT
E. Malbos;R. M. Rapee;M. Kavakli	2011	Isolating the effect of virtual reality based exposure therapy for agoraphobia: a comparative trial	Annual REVIEW of cybertherapy and telemedicine	9	1	36‐40	CN-00856380	Excluded	No suitable treatment/control groups	Selected		Excluded	No suitable treatment/control groups
E. Malbos;R. M. Rapee;M. Kavakli	2013	A controlled study of agoraphobia and the independent effect of virtual reality exposure therapy	Australian and New Zealand journal of psychiatry	47	2	160‐168	CN-00861929	Excluded	No suitable treatment/control groups	Selected		Excluded	No suitable treatment/control groups
N. Maltby;I. Kirsch;M. Mayers;G. J. Allen	2002	Virtual reality exposure therapy for the treatment of fear of flying: a controlled investigation	Journal of Consulting & Clinical Psychology	70	5	1112-8	12362961	Excluded	Not for panic/agoraphobia	Excluded	Not for panic/agoraphobia	Excluded	Not for panic/agoraphobia
I. Marks	2004	Psychiatry in the future. Information technology can pull mental health care into the 21st century	Psychiatric Bulletin	28	9	319-320		Excluded	Not quantitative/original study	Excluded	Not quantitative/original study	Excluded	Not quantitative/original study
I. M. Marks;M. Kenwright;M. McDonough;M. Whittaker;D. Mataix-Cols	2004	Saving clinicians' time by delegating routine aspects of therapy to a computer: a randomized controlled trial in phobia/panic disorder	Psychological medicine	34	1	9‐17	CN-00471851	Excluded	Not for panic/agoraphobia	Excluded	Not for panic/agoraphobia	Excluded	Not for panic/agoraphobia
I. M. Marks;D. Mataix-Cols;M. Kenwright;R. Cameron;S. Hirsch;L. Gega	2003	Pragmatic evaluation of computer-aided self-help for anxiety and depression	British Journal of Psychiatry	183	JULY	57-65		Excluded	Not RCT	Excluded	Not RCT	Excluded	Not RCT
E. C. Mason;G. Andrews	2014	The use of automated assessments in internet-based CBT: the computer will be with you shortly	Internet interventions	1	4	216‐224	CN-01048423	Excluded	Not RCT	Excluded	Not RCT	Excluded	Not RCT
K. Mathiasen;H. Riper;L. H. Ehlers;J. B. Valentin;N. K. Rosenberg	2016	Internet-based CBT for social phobia and panic disorder in a specialised anxiety clinic in routine care: results of a pilot randomised controlled trial	Internet interventions	4		92‐98	CN-01153271	Excluded	Not for panic/agoraphobia	Excluded	Not for panic/agoraphobia	Excluded	Not for panic/agoraphobia
K. Matsumoto;S. Hamatani;K. Nagai;C. Sutoh;A. Nakagawa;E. Shimizu	2020	Long-Term Effectiveness and Cost-Effectiveness of Videoconference-Delivered Cognitive Behavioral Therapy for Obsessive-Compulsive Disorder, Panic Disorder, and Social Anxiety Disorder in Japan: One-Year Follow-Up of a Single-Arm Trial	JMIR Mental Health	7	4	e17157	32324150	Excluded	Not RCT	Excluded	Not RCT	Excluded	Not RCT
K. Matsumoto;C. Sutoh;K. Asano;Y. Seki;Y. Urao;M. Yokoo;R. Takanashi;T. Yoshida;M. Tanaka;R. Noguchi;S. Nagata;K. Oshiro;N. Numata;M. Hirose;K. Yoshimura;K. Nagai;Y. Sato;T. Kishimoto;A. Nakagawa;E. Shimizu	2018	Internet-Based Cognitive Behavioral Therapy With Real-Time Therapist Support via Videoconference for Patients With Obsessive-Compulsive Disorder, Panic Disorder, and Social Anxiety Disorder: Pilot Single-Arm Trial	Journal of Medical Internet Research	20	12	e12091	30559094	Excluded	Not RCT	Excluded	Not RCT	Excluded	Not RCT
D. Mauri;D. Tzachanis;A. Valachis;K. Kamposioras;M. Tolia;M. Dambrosio;G. Zarkavelis;S. Gkoura;I. Gazouli;F. De Lorenzo;K. Apostolidis	2020	Behind the numbers and the panic of a viral pandemic: fixed restrictive oncology guidance may jeopardize patients' survival	Journal of B.U.On.	25	3	1277-1280	32862566	Excluded	Not quantitative/original study	Excluded	Not for panic/agoraphobia	Excluded	Not quantitative/original study
P. McCrone;I. M. Marks;D. Mataix-Cols;M. Kenwright;M. McDonough	2009	Computer-aided self-exposure therapy for phobia/panic disorder: a pilot economic evaluation	Cognitive behaviour therapy	38	2	91‐99	CN-01778471	Excluded	Not clinical study with behavioral intervention	Excluded	No full text	Excluded	Not clinical study with behavioral intervention
M. McDonough;I. M. Marks	2002	Teaching medical students exposure therapy for phobia/panic - randomized, controlled comparison of face-to-face tutorial in small groups vs. solo computer instruction	Medical education	36	5	412‐417	CN-00380251	Excluded	Not clinical study with behavioral intervention	Excluded	Not clinical study with behavioral intervention	Excluded	Not clinical study with behavioral intervention
R. K. McHugh;M. W. Otto;D. H. Barlow;J. M. Gorman;M. K. Shear;S. W. Woods	2007	Cost-efficacy of individual and combined treatments for panic disorder	Journal of clinical psychiatry	68	7	1038‐1044	CN-00700043	Excluded	No suitable treatment/control groups	Excluded	No full text	Excluded	No suitable treatment/control groups
B. J. McMorris;K. E. Downs;J. M. Panish;R. Dirani	2010	Workplace productivity, employment issues, and resource utilization in patients with bipolar i disorder	Journal of Medical Economics	13	1	23-32		Excluded	Not clinical study with behavioral intervention	Excluded	Not for panic/agoraphobia	Excluded	Not clinical study with behavioral intervention
L. Mewton;M. J. Hobbs;M. Sunderland;J. Newby;G. Andrews	2014	Reductions in the internalising construct following internet-delivered treatment for anxiety and depression in primary care	Behaviour Research & Therapy	63		132-8	25461788	Excluded	Not RCT	Excluded	Not RCT	Excluded	Not RCT
L. Mewton;J. Smith;P. Rossouw;G. Andrews	2014	Current perspectives on Internet-delivered cognitive behavioral therapy for adults with anxiety and related disorders	Psychology Research & Behavior Management	7		37-46	24511246	Excluded	Not quantitative/original study	Excluded	Not quantitative/original study	Excluded	Not quantitative/original study
K. Meyerbroeker;N. Morina;G. A. Kerkhof;P. M. G. Emmelkamp	2013	Virtual reality exposure therapy does not provide any additional value in agoraphobic patients: A randomized controlled trial	Psychotherapy and Psychosomatics	82	3	170-176		Selected		Selected		Selected
K. Meyerbroker;N. Morina;G. Kerkhof;P. M. G. Emmelkamp	2011	Virtual reality exposure treatment of agoraphobia: a comparison of computer automatic virtual environment and head-mounted display	Annual REVIEW of cybertherapy and telemedicine	9	1	41‐45	CN-00856382	Excluded	Not RCT	Excluded	Not RCT	Excluded	Not RCT
I. Milosevic;D. H. Cameron;M. Milanovic;R. E. McCabe;K. Rowa	2022	Face-to-face versus Video Teleconference Group Cognitive Behavioural Therapy for Anxiety and Related Disorders: A Preliminary Comparison	Canadian Journal of Psychiatry - Revue Canadienne de Psychiatrie	67	5	391-402	34159838	Excluded	Not RCT	Excluded	Not RCT	Excluded	Not RCT
Barbara Milrod;Andrew C. Leon;Fredric Busch;Marie Rudden;Michael Schwalberg;John Clarkin;Andrew Aronson;Meriamne Singer;Wendy Turchin;E. Toby Klass;Elizabeth Graf;Jed J. Teres;M. Katherine Shear	2007	A randomized controlled clinical trial of psychoanalytic psychotherapy for panic disorder	The American Journal of Psychiatry	164	2	265-272	621743317; 2007-07369-016	Excluded	No suitable treatment/control groups	Excluded	Not clinical study with behavioral intervention	Excluded	Not clinical study with behavioral intervention
D. Mittal;J. C. Fortney;J. M. Pyne;M. J. Edlund;J. L. Wetherell	2006	Impact of comorbid anxiety disorders on health-related quality of life among patients with major depressive disorder	Psychiatric Services	57	12	1731-7	17158487	Excluded	Not clinical study with behavioral intervention	Excluded	Not for panic/agoraphobia	Excluded	Not clinical study with behavioral intervention
S. Mohammad Shadli;T. Kawe;D. Martin;N. McNaughton;S. Neehoff;P. Glue	2018	Ketamine effects on EEG during therapy of treatment-resistant generalized anxiety and social anxiety	International Journal of Neuropsychopharmacology	21	8	717-724		Excluded	Not clinical study with behavioral intervention	Excluded	Not for panic/agoraphobia	Excluded	Not clinical study with behavioral intervention
P. Mortier;G. Vilagut;M. Ferrer;I. Alayo;R. Bruffaerts;P. Cristóbal-Narváez;I. Del Cura-González;J. Domènech-Abella;M. F. Nobrega;B. Olaya;J. I. Pijoan;E. Vieta;V. Pérez-Solà;R. C. Kessler;J. M. Haro;J. Alonso;I. Alayo;J. Alonso;M. Alonso;M. Álvarez-Villalba;B. Amann;F. F. Amigo;G. Anmella;A. Aragón;N. Aragonès;E. Aragonès;A. I. Arizón;A. Asunsolo;A. Ayora;L. Ballester;P. Barbas;J. Basora;E. Bere…	2021	Thirty-day suicidal thoughts and behaviors in the spanish adult general population during the first wave of the Spain COVID-19 pandemic	Epidemiology and Psychiatric Sciences					Excluded	Not clinical study with behavioral intervention	Excluded	Not clinical study with behavioral intervention	Excluded	Not clinical study with behavioral intervention
A. Mullin;B. F. Dear;E. Karin;B. M. Wootton;L. G. Staples;L. Johnston;M. Gandy;V. Fogliati;N. Titov	2015	The UniWellbeing course: a randomised controlled trial of a transdiagnostic internet-delivered cognitive behavioural therapy (CBT) programme for university students with symptoms of anxiety and depression	Internet interventions	2	2	128‐136	CN-01069428	Excluded	Not for panic/agoraphobia	Excluded	Not for panic/agoraphobia	Excluded	Not for panic/agoraphobia
M. J. Murphy;J. M. Newby;P. Butow;L. Kirsten;K. Allison;S. Loughnan;M. A. Price;J. Shaw;H. Shepherd;J. Smith;et al.	2017	iCanADAPT Early protocol: randomised controlled trial (RCT) of clinician supervised transdiagnostic internet-delivered cognitive behaviour therapy (iCBT) for depression and/or anxiety in early stage cancer survivors -vs- treatment as usual	BMC cancer	17	1	193	CN-01443591	Excluded	Not for panic/agoraphobia	Excluded	Not for panic/agoraphobia	Excluded	Not for panic/agoraphobia
J. M. Newby;A. E. J. Mahoney;E. C. Mason;J. Smith;S. Uppal;G. Andrews	2016	Pilot trial of a therapist-supported internet-delivered cognitive behavioural therapy program for health anxiety	Internet interventions	6		71‐79	CN-01709498	Excluded	Not RCT	Excluded	Not for panic/agoraphobia	Excluded	Not RCT
J. M. Newby;L. Mewton;A. D. Williams;G. Andrews	2014	Effectiveness of transdiagnostic internet cognitive behavioural treatment for mixed anxiety and depression in primary care	Journal of affective disorders	165		45‐52	CN-00993611	Excluded	Not RCT	Excluded	Not for panic/agoraphobia	Excluded	Not RCT
F. Newman;M. B. Stein;J. R. Trettau;R. Coppola;T. W. Uhde	1992	Quantitative electroencephalographic effects of caffeine in panic disorder	Psychiatry Research - Neuroimaging	45	2	105-113		Excluded	Not clinical study with behavioral intervention	Excluded	Not clinical study with behavioral intervention	Excluded	Not clinical study with behavioral intervention
M. G. Newman;J. Kenardy;S. Herman;C. B. Taylor	1997	Comparison of palmtop-computer-assisted brief cognitive-behavioral treatment to cognitive-behavioral treatment for panic disorder	Journal of Consulting & Clinical Psychology	65	1	178-83	9103747	Selected		Selected		Selected
D. P. Nguyen;B. Klein;D. Meyer;D. W. Austin;J. A. Abbott	2015	The Diagnostic Validity and Reliability of an Internet-Based Clinical Assessment Program for Mental Disorders	Journal of Medical Internet Research	17	9	e218	26392066	Excluded	Not clinical study with behavioral intervention	Excluded	Not clinical study with behavioral intervention	Excluded	Not clinical study with behavioral intervention
T. Nordgreen;R. Gjestad;G. Andersson;P. Carlbring;O. E. Havik	2018	The implementation of guided Internet-based cognitive behaviour therapy for panic disorder in a routine-care setting: effectiveness and implementation efforts	Cognitive behaviour therapy	47	1	62-75		Excluded	Not RCT	Excluded	No full text	Excluded	Not RCT
T. Nordgreen;T. Haug;L. G. Öst;G. Andersson;P. Carlbring;G. Kvale;T. Tangen;E. Heiervang;O. E. Havik	2016	Stepped Care Versus Direct Face-to-Face Cognitive Behavior Therapy for Social Anxiety Disorder and Panic Disorder: a Randomized Effectiveness Trial	Behavior therapy	47	2	166‐183	CN-01127567	Excluded	No suitable treatment/control groups	Selected		Excluded	No suitable treatment/control groups
C. Oehler;F. Görges;M. Rogalla;C. Rummel-Kluge;U. Hegerl	2020	Efficacy of a guided web-based self-management intervention for depression or dysthymia: Randomized controlled trial with a 12-month follow-up using an active control condition	Journal of Medical Internet Research	22	7			Excluded	Not for panic/agoraphobia	Excluded	Not for panic/agoraphobia	Excluded	Not for panic/agoraphobia
J. Oh;S. Jang;H. Kim;J. J. Kim	2020	Efficacy of mobile app-based interactive cognitive behavioral therapy using a chatbot for panic disorder	International journal of medical informatics	140		104171	CN-02132234	Selected		Selected		Selected
Y. Okamoto;G. Okada;Y. Kunisato;Y. Shinpei;S. Tanaka;N. Schweighofer;K. Doya;S. Yamawaki	2010	Serotonin regulates delayed reward discounting via the modulation of striatum in humans-from fMRI studies after acute tryptophan depletion and loading	Neuropsychopharmacology	35		S356	CN-01032105	Excluded	Not clinical study with behavioral intervention	Excluded	Not clinical study with behavioral intervention	Excluded	Not clinical study with behavioral intervention
B. O. Olatunji;J. P. Forsyth;A. Cherian	2007	Evaluative differential conditioning of disgust: a sticky form of relational learning that is resistant to extinction	Journal of Anxiety Disorders	21	6	820-34	17158024	Excluded	Not clinical study with behavioral intervention	Excluded	Not clinical study with behavioral intervention	Excluded	Not clinical study with behavioral intervention
P. Oromendia;J. Orrego;A. Bonillo;B. Molinuevo	2016	Internet-based self-help treatment for panic disorder: a randomized controlled trial comparing mandatory versus optional complementary psychological support	Cognitive behaviour therapy	45	4	270‐286	CN-01447930	Selected		Selected		Selected
M. J. Ostacher;E. Fischer;E. R. Bowen;J. Lyu;D. J. Robbins;T. Suppes	2021	Investigation of a Capnometry Guided Respiratory Intervention in the Treatment of Posttraumatic Stress Disorder	Applied psychophysiology and biofeedback	46	4	367-376		Excluded	Not RCT	Excluded	Not for panic/agoraphobia	Excluded	Not RCT
M. Erkan Ozcan;Louise R. Levine;William Z. Potter	2000	Panic provocation studies with placebo	Klinik Psikofarmakoloji Bülteni / Bulletin of Clinical Psychopharmacology	10	1	38-42	619592734; 2001-03144-005	Excluded	Not clinical study with behavioral intervention	Excluded	Not English article	Excluded	Not English article
J. T. Painter;J. C. Fortney;A. L. Gifford;D. Rimland;T. Monson;M. C. Rodriguez-Barradas;J. M. Pyne	2015	Cost-effectiveness of collaborative care for depression in HIV clinics	Journal of Acquired Immune Deficiency Syndromes	70	4	377-385		Excluded	Not for panic/agoraphobia	Excluded	Not for panic/agoraphobia	Excluded	Not for panic/agoraphobia
L. A. Papp;F. R. Schneier;A. J. Fyer;M. R. Leibowitz;J. M. Gorman;J. D. Coplan;R. Campeas;B. A. Fallon;D. F. Klein	1997	Clomipramine treatment of panic disorder: pros and cons	Journal of clinical psychiatry	58	10	423‐425	CN-00145472	Excluded	Not clinical study with behavioral intervention	Excluded	Not clinical study with behavioral intervention	Excluded	Not clinical study with behavioral intervention
N. Parvaresh;R. Davari-Ashtiani;S. Akhondzadeh	2012	Gabapentin as a combination treatment with lithium in adolescents with bipolar disorder: a double-blind, randomized, placebo-controlled clinical trial	Iranian journal of psychiatry	7	4 SUPPL. 1	14‐16	CN-01098624	Excluded	Not clinical study with behavioral intervention	Excluded	Not clinical study with behavioral intervention	Excluded	Not clinical study with behavioral intervention
Dave Peck	2008	Review of <i>Hands-on-help: Computer-aided psychotherapy</i>	Behavioural and Cognitive Psychotherapy	36	1	121-123	621585891; 2008-15093-015	Excluded	Not quantitative/original study	Excluded	Not quantitative/original study	Excluded	Not quantitative/original study
John Pecknold;Paul E. Alexander;Dennis Munjack	1993	Alprazolam-XR in the management of anxiety: Discontinuation	Psychiatric Annals	23	10, Suppl	38-44	618445752; 1994-14668-001	Excluded	Not clinical study with behavioral intervention	Excluded	Not clinical study with behavioral intervention	Excluded	Not clinical study with behavioral intervention
M. K. Pedersen;R. Mohammadi;K. Mathiasen;M. Elmose	2020	Internet-based cognitive behavioral therapy for anxiety in an outpatient specialized care setting: A qualitative study of the patients' experience of the therapy	Scandinavian journal of psychology	61	6	846‐854	CN-02142743	Excluded	Not quantitative/original study	Excluded	Not quantitative/original study	Excluded	Not quantitative/original study
A. Pelissolo	2008	Efficacy and tolerability of escitalopram in anxiety disorders: a review	Encephale	34	4	400‐408	CN-01741437	Excluded	Not quantitative/original study	Excluded	Not quantitative/original study	Excluded	Not quantitative/original study
Antoine Pelissolo;Mohammed Zaoui;Gloria Aguayo;Sai Nan Yao;Sylvain Roche;Rene Ecochard;François Gueyffier;Charles Pull;Alain Berthoz;Roland Jouvent;Jean Cottraux	2012	Virtual reality exposure therapy versus cognitive behavior therapy for panic disorder with agoraphobia: A randomized comparison study	Journal of Cybertherapy and Rehabilitation	5	1	35-43	1020055550; 2012-11491-005	Selected		Selected		Selected
W. Penate;C. T. Pitti;J. M. Bethencourt;J. de la Fuente;R. Gracia	2008	The effects of a treatment based on the use of virtual reality exposure and cognitive-behavioral therapy applied to patients with agoraphobia	International journal of clinical and health psychology	8	1	5‐22	CN-00738612	Excluded	Not RCT	Excluded	Not RCT	Excluded	Not RCT
J. W. Pettit;Y. Rey;M. Bechor;R. Melendez;D. Vaclavik;V. Buitron;Y. Bar-Haim;D. S. Pine;W. K. Silverman	2017	Can less be more? Open trial of a stepped care approach for child and adolescent anxiety disorders	Journal of Anxiety Disorders	51		2022-07-13		Excluded	Not RCT	Excluded	Not RCT	Excluded	Not RCT
Quynh Pham;Yasmin Khatib;Stephen Stansfeld;Simon Fox;Tobias Green	2016	Feasibility and efficacy of an mHealth game for managing anxiety: "Flowy" randomized controlled pilot trial and design evaluation	Games for Health	5	1	50-67	1784468597; 2016-06164-008	Excluded	Not for panic/agoraphobia	Excluded	Not for panic/agoraphobia	Excluded	Not for panic/agoraphobia
A. Picardi;D. A. Adler;W. H. Rogers;I. Lega;M. P. Zerella;G. Matteucci;L. Tarsitani;M. Caredda;A. Gigantesco;M. Biondi	2013	Diagnostic accuracy of the primary care screener for affective disorder (PC-SAD) in primary care	Clinical Practice and Epidemiology in Mental Health	9		164-170		Excluded	Not clinical study with behavioral intervention	Excluded	Not clinical study with behavioral intervention	Excluded	Not clinical study with behavioral intervention
C. Pier;D. W. Austin;B. Klein;J. Mitchell;P. Schattner;L. Ciechomski;K. J. Gilson;D. Pierce;K. Shandley;V. Wade	2008	A controlled trial of internet-based cognitive-behavioural therapy for panic disorder with face-to-face support from a general practitioner or email support from a psychologist	Mental Health in Family Medicine	5	1	29‐39	CN-00708529	Excluded	Not RCT	Excluded	Not RCT	Excluded	Not RCT
C. Pitti;W. Penate;J. de la Fuente;J. Bethencourt;L. Acosta;M. Villaverde;R. Gracia	2008	Agoraphobia: combined treatment and virtual reality. Preliminary results	Actas espanolas de psiquiatria	36	2	94‐101	CN-00738524	Selected		Excluded	No full text	Excluded	No clinical outcomes
C. T. Pitti;W. Peñate;J. de la Fuente;J. M. Bethencourt;M. J. Roca-Sánchez;L. Acosta;M. L. Villaverde;R. Gracia	2015	The combined use of virtual reality exposure in the treatment of agoraphobia	Actas espanolas de psiquiatria	43	4	133‐141	CN-01393799	Excluded	No suitable treatment/control groups	Selected		Selected
C. T. Pitti;M. L. Villaverde;W. Penate;J. M. Bethencourt;J. De La Fuente;R. Gratia	2009	Agoraphobia treatment: antidepressant monotherapy and combined treatments	European neuropsychopharmacology	19		S614‐S615	CN-01029560	Excluded	No full text	Excluded	Not clinical study with behavioral intervention	Excluded	Not clinical study with behavioral intervention
J. Planert;A. Machulska;A. S. Hildebrand;K. Roesmann;E. Otto;T. Klucken	2022	Self-guided digital treatment with virtual reality for panic disorder and agoraphobia: a study protocol for a randomized controlled trial	Trials	23	1		CN-02400305	Excluded	No full text	Excluded	No full text	Excluded	No full text
M. Polak;N. K. Tanzer;K. Bauernhofer;G. Andersson	2021	Disorder-specific internet-based cognitive-behavioral therapy in treating panic disorder, comorbid symptoms and improving quality of life: A meta-analytic evaluation of randomized controlled trials	Internet Interventions	24		100364	33643852	Excluded	Not quantitative/original study	Excluded	Not quantitative/original study	Excluded	Not quantitative/original study
Mark H. Pollack;Michael W. Otto;John J. Worthington;Gisele Gus Manfro;Robert Wolkow	1998	Sertraline in the treatment of panic disorder: A flexible-dose multicenter trial	Archives of General Psychiatry	55	11	1010-1016	619365209; 1998-11187-007	Excluded	Not clinical study with behavioral intervention	Excluded	Not clinical study with behavioral intervention	Excluded	Not clinical study with behavioral intervention
M. G. Postel;H. A. De Haan;C. A. J. De Jong	2008	E-therapy for mental health problems: a systematic review	Telemedicine and e-health	14	7	707‐714	CN-01748539	Excluded	Not quantitative/original study	Excluded	Not quantitative/original study	Excluded	Not quantitative/original study
J. Prasko;J. Horácek;R. Záleský;M. Kopecek;T. Novák;B. Pasková;L. Skrdlantová;O. Belohlávek;C. Höschl	2004	The change of regional brain metabolism (18FDG PET) in panic disorder during the treatment with cognitive behavioral therapy or antidepressants	Neuro endocrinology letters	25	5	340‐348	CN-00514590	Excluded	No suitable treatment/control groups	Selected		Excluded	No suitable treatment/control groups
J. Prasko;M. Ociskova;A. Kolek;A. Grambal;K. Vrbova;M. Holubova;J. Vyskocilova;K. Latalova;M. Slepecky	2018	Internet psychoeducation in bipolar patients (e-PROBAD)	European psychiatry	48		S369‐	CN-01619684	Excluded	No full text	Excluded	Not for panic/agoraphobia	Excluded	No full text
M. Price;P. Anderson	2007	The role of presence in virtual reality exposure therapy	Journal of anxiety disorders	21	5	742‐751	CN-00609017	Excluded	Not clinical study with behavioral intervention	Excluded	Not for panic/agoraphobia	Excluded	Not clinical study with behavioral intervention
T. Probst;T. Berger;B. Meyer;C. Spath;J. Schroder;F. Hohagen;S. Moritz;J. P. Klein	2020	Social phobia moderates the outcome in the EVIDENT study: A randomized controlled trial on an Internet-based psychological intervention for mild to moderate depressive symptoms	Journal of Consulting & Clinical Psychology	88	1	82-89	31682137	Excluded	Not for panic/agoraphobia	Excluded	Not for panic/agoraphobia	Excluded	Not for panic/agoraphobia
M. D. Provencher;L. D. Hawke;E. Thienot	2011	Psychotherapies for comorbid anxiety in bipolar spectrum disorders	Journal of Affective Disorders	133	3	371-80	21093062	Excluded	Not quantitative/original study	Excluded	Not for panic/agoraphobia	Excluded	Not quantitative/original study
Charles B. Pull	2005	Current status of virtual reality exposure therapy in anxiety disorders	Current Opinion in Psychiatry	18	1	2022-07-14	620653192; 2005-00485-002	Excluded	Not quantitative/original study	Excluded	Not quantitative/original study	Excluded	Not quantitative/original study
C. B. Pull;C. Damsa	2008	Pharmacotherapy of panic disorder	Neuropsychiatric Disease & Treatment	4	4	779-95	19043522	Excluded	Not quantitative/original study	Excluded	Not clinical study with behavioral intervention	Excluded	Not quantitative/original study
C. Putman;R. J. Verkes;F. Russel;G. J. Hendriks;P. Edelbroek;F. Zitman	2002	Reduced sensitivity to temazepam in panic disorder	European Neuropsychopharmacology; 15th International Congress of the European College of Neuropsychopharmacology, October 5-9, Barcelona, Spain	12	Suppl 3	S359	CN-00547620	Excluded	Not clinical study with behavioral intervention	Excluded	Not clinical study with behavioral intervention	Excluded	Not clinical study with behavioral intervention
L. A. Quagliato;R. C. Freire;A. E. Nardi	2018	Risks and benefits of medications for panic disorder: a comparison of SSRIs and benzodiazepines	Expert Opinion on Drug Safety	17	3	315-324	29357714	Excluded	Not quantitative/original study	Excluded	Not clinical study with behavioral intervention	Excluded	Not quantitative/original study
J. J. Rakofsky;B. W. Dunlop	2011	Treating nonspecific anxiety and anxiety disorders in patients with bipolar disorder: a review	Journal of Clinical Psychiatry	72	1	81-90	21208580	Excluded	Not quantitative/original study	Excluded	Not quantitative/original study	Excluded	Not quantitative/original study
A. V. Ravindran;G. Abraham;S. Johnson;R. Chandrasena	2014	Randomized, placebo-controlled effectiveness study of Quetiapine XR in co-morbid depressive and anxiety disorders	International journal of neuropsychopharmacology	17		91	CN-01100777	Excluded	Not clinical study with behavioral intervention	Excluded	Not clinical study with behavioral intervention	Excluded	Not clinical study with behavioral intervention
R. Reid;Committee Clinical Practice Gynaecology	2010	SOGC clinical practice guideline. No. 252, December 2010. Oral contraceptives and the risk of venous thromboembolism: an update	Journal of Obstetrics & Gynaecology Canada: JOGC	32	12	1192-1197	21176332	Excluded	Not quantitative/original study	Excluded	Not clinical study with behavioral intervention	Excluded	Not quantitative/original study
A. Reif;J. Richter;B. Straube;M. Höfler;U. Lueken;A. T. Gloster;H. Weber;K. Domschke;L. Fehm;A. Ströhle;et al.	2014	MAOA and mechanisms of panic disorder revisited: from bench to molecular psychotherapy	Molecular psychiatry	19	1	122‐128	CN-00961285	Excluded	Not quantitative/original study	Selected		Excluded	Not clinical study with behavioral intervention
N. Reilly;K. Talcevska;E. Black;S. Matthey;M. P. Austin	2019	A comparison of the interviewer-administered phone and self-complete online versions of the computerized eMINI 6.0 in a sample of pregnant women	Journal of Affective Disorders	242		265-269	30236801	Excluded	Not clinical study with behavioral intervention	Excluded	Not clinical study with behavioral intervention	Excluded	Not clinical study with behavioral intervention
C. Repetto;G. Riva	2011	From virtual reality to interreality in the treatment of anxiety disorders	Neuropsychiatry	1	1	31-43		Excluded	Not quantitative/original study	Excluded	Not quantitative/original study	Excluded	Not quantitative/original study
L. Ribeiro;J. V. Busnello;M. Kauer-Sant'Anna;M. Madruga;J. Quevedo;E. A. Busnello;F. Kapczinski	2001	Mirtazapine versus fluoxetine in the treatment of panic disorder	Brazilian journal of medical and biological research = revista brasileira de pesquisas medicas e biologicas	34	10	1303‐1307	CN-00369025	Excluded	Not clinical study with behavioral intervention	Excluded	Not clinical study with behavioral intervention	Excluded	Not clinical study with behavioral intervention
C. J. Riccardi;K. J. Korte;N. B. Schmidt	2017	False Safety Behavior Elimination Therapy: a randomized study of a brief individual transdiagnostic treatment for anxiety disorders	Journal of anxiety disorders	46		35‐45	CN-01336108	Excluded	Not RCT	Excluded	Not for panic/agoraphobia	Excluded	Not RCT
D. Richards;D. Duffy;B. Blackburn;C. Earley;A. Enrique;J. Palacios;M. Franklin;G. Clarke;S. Sollesse;S. Connell;et al.	2018	Digital IAPT: the effectiveness & cost-effectiveness of internet-delivered interventions for depression and anxiety disorders in the Improving Access to Psychological Therapies programme: study protocol for a randomised control trial	BMC psychiatry	18	1	59	CN-01621447	Excluded	No full text	Excluded	No full text	Excluded	No full text
J. C. Richards;B. Klein	2002	A randomised controlled trial of internet-based cognitive behavioural treatment for panic disorder	30th annual conference of the british association for behavioural and cognitive psychotherapies; 2002 july 17 - 20, warwick				CN-00595181	Excluded	No full text	Excluded	No full text	Excluded	No full text
J. C. Richards;B. Klein;D. W. Austin	2006	Internet cognitive behavioural therapy for panic disorder: does the inclusion of stress management information improve end-state functioning?	Clinical psychologist	10	1	2‐15	CN-00595687	Selected		Selected		Selected
J. Rickardsson;C. Gentili;L. Holmström;V. Zetterqvist;E. Andersson;J. Persson;M. Lekander;B. Ljótsson;R. K. Wicksell	2021	Internet-delivered acceptance and commitment therapy as microlearning for chronic pain: A randomized controlled trial with 1-year follow-up	European Journal of Pain (United Kingdom)	25	5	1012-1030		Excluded	Not for panic/agoraphobia	Excluded	Not for panic/agoraphobia	Excluded	Not for panic/agoraphobia
G. Riva;M. Alcañiz;L. Anolli;M. Bacchetta;R. Baños;C. Buselli;F. Beltrame;C. Botella;G. Castelnuovo;G. Cesa;S. Conti;C. Galimberti;L. Gamberini;A. Gaggioli;E. Klinger;P. Legeron;F. Mantovani;G. Mantovani;E. Molinari;G. Optale;L. Ricciardiello;C. Perpiñá;S. Roy;A. Spagnolli;R. Troiani;C. Weddle	2004	Virtual reality in mental health	Annual Review of CyberTherapy and Telemedicine	2		2022-09-17	622185856; 2008-04557-003	Excluded	Not quantitative/original study	Excluded	Not quantitative/original study	Excluded	Not quantitative/original study
P. Roberge;J. Houle;J. R. Provost;S. Coulombe;A. Beaudin;P. Bower;F. C. Lemyre;M. Drapeau;M. S. Drouin;C. Hudon;M. D. Provencher;H. M. Vasiliadis	2022	A pragmatic randomized controlled trial of a group self-management support program versus treatment-as-usual for anxiety disorders: study protocol	BMC Psychiatry	22	1	135	35189848	Excluded	No full text	Excluded	No full text	Excluded	No full text
D. J. Rodie;K. Fitzgibbon;A. Perivolaris;A. Crawford;R. Geist;A. Levinson;B. Mitchell;D. Oslin;N. Sunderji;B. H. Mulsant	2021	The primary care assessment and research of a telephone intervention for neuropsychiatric conditions with education and resources study: Design, rationale, and sample of the PARTNERs randomized controlled trial	Contemporary Clinical Trials	103			CN-02266703	Excluded	No full text	Excluded	Not clinical study with behavioral intervention	Excluded	No full text
B. L. Rollman;B. H. Belnap;S. Mazumdar;K. Z. Abebe;J. F. Karp;E. J. Lenze;H. C. Schulberg	2017	Telephone-Delivered Stepped Collaborative Care for Treating Anxiety in Primary Care: a Randomized Controlled Trial	Journal of general internal medicine	32	3	245‐255	CN-01338685	Excluded	Not for panic/agoraphobia	Excluded	Not clinical study with behavioral intervention	Excluded	Not clinical study with behavioral intervention
B. L. Rollman;B. H. Belnap;S. Mazumdar;P. R. Houck;F. Zhu;W. Gardner;C. F. Reynolds;H. C. Schulberg;M. K. Shear	2005	A randomized trial to improve the quality of treatment for panic and generalized anxiety disorders in primary care	Archives of general psychiatry	62	12	1332‐1341	CN-00532327	Excluded	No suitable treatment/control groups	Excluded	Not clinical study with behavioral intervention	Excluded	Not clinical study with behavioral intervention
B. L. Rollman;B. H. Belnap;S. D. Rothenberger;K. Abebe;A. J. Rotondi;J. F. Karp	2016	Online treatments for mood and anxiety disorders in primary care: a randomized controlled trial	Journal of general internal medicine	31	2	S316‐S317	CN-01160478	Excluded	No full text	Excluded	No full text	Excluded	No full text
B. L. Rollman;B. Herbeck Belnap;K. Z. Abebe;M. B. Spring;A. J. Rotondi;S. D. Rothenberger;J. F. Karp	2018	Effectiveness of Online Collaborative Care for Treating Mood and Anxiety Disorders in Primary Care: a Randomized Clinical Trial	JAMA psychiatry	75	1	56‐64	CN-01450114	Excluded	Not for panic/agoraphobia	Excluded	Not for panic/agoraphobia	Excluded	Not for panic/agoraphobia
G. Romijn;N. Batelaan;J. Koning;A. van Balkom;A. de Leeuw;F. Benning;L. Hakkaart van Roijen;H. Riper	2021	Acceptability, effectiveness and cost-effectiveness of blended cognitive-behavioural therapy (bCBT) versus face-to-face CBT (ftfCBT) for anxiety disorders in specialised mental health care: a 15-week randomised controlled trial with 1-year follow-up	PloS one	16	11	e0259493	CN-02354678	Excluded	Not for panic/agoraphobia	Excluded	Not for panic/agoraphobia	Excluded	Not for panic/agoraphobia
G. Romijn;H. Riper;R. Kok;T. Donker;M. Goorden;L. H. van Roijen;L. Kooistra;A. van Balkom;J. Koning	2015	Cost-effectiveness of blended vs. face-to-face cognitive behavioural therapy for severe anxiety disorders: study protocol of a randomized controlled trial	BMC psychiatry	15		311	CN-01165389	Excluded	No full text	Excluded	No full text	Excluded	No full text
L. Rosebrock;E. Cernis;S. Lambe;F. Waite;S. Rek;A. Petit;A. Ehlers;D. M. Clark;D. Freeman	2021	Catastrophic cognitions about coronavirus: the Oxford psychological investigation of coronavirus questionnaire [TOPIC-Q]	Psychological Medicine			2022-01-10	33478604	Excluded	Not clinical study with behavioral intervention	Excluded	Not clinical study with behavioral intervention	Excluded	Not clinical study with behavioral intervention
D. Rosenbaum;C. Weissman;T. Anderson;R. Petranker;L. A. Dinh-Williams;K. Hui;E. Hapke	2020	Microdosing psychedelics: Demographics, practices, and psychiatric comorbidities	Journal of Psychopharmacology	34	6	612-622		Excluded	Not clinical study with behavioral intervention	Excluded	Not clinical study with behavioral intervention	Excluded	Not clinical study with behavioral intervention
H. E. Ross;R. Swinson;S. Doumani;E. J. Larkin	1995	Diagnosing comorbidity in substance abusers: a comparison of the test-retest reliability of two interviews	American Journal of Drug & Alcohol Abuse	21	2	167-85	7639204	Excluded	Not clinical study with behavioral intervention	Excluded	Not quantitative/original study	Excluded	Not quantitative/original study
B. O. Rothbaum;L. Hodges;S. Smith;J. H. Lee;L. Price	2000	A controlled study of virtual reality exposure therapy for the fear of flying	Journal of Consulting & Clinical Psychology	68	6	1020-6	11142535	Excluded	Not for panic/agoraphobia	Excluded	Not for panic/agoraphobia	Excluded	Not for panic/agoraphobia
H. Rowe;K. Wynter;P. Lorgelly;L. H. Amir;S. Ranasinha;J. Proimos;W. Cann;H. Hiscock;J. Bayer;J. Burns;J. Ride;I. Bobevski;J. Fisher	2014	A cluster randomised controlled trial of a brief couple-focused psychoeducational intervention to prevent common postnatal mental disorders among women: study protocol	BMJ Open	4	9	e006436	25248497	Excluded	No full text	Excluded	No full text	Excluded	No full text
P. Roy-Byrne;M. G. Craske;G. Sullivan;R. D. Rose;M. J. Edlund;A. J. Lang;A. Bystritsky;S. S. Welch;D. A. Chavira;D. Golinelli;et al.	2010	Delivery of evidence-based treatment for multiple anxiety disorders in primary care: a randomized controlled trial	JAMA	303	19	1921‐1928	CN-00743314	Excluded	Not for panic/agoraphobia	Excluded	Not for panic/agoraphobia	Excluded	Not for panic/agoraphobia
P. Roy-Byrne;C. Sherbourne;J. Miranda;M. Stein;M. Craske;D. Golinelli;G. Sullivan	2006	Poverty and response to treatment among panic disorder patients in primary care	American journal of psychiatry	163	8	1419‐1425	CN-00566946	Excluded	Not for panic/agoraphobia	Selected		Excluded	No suitable treatment/control groups
P. Roy-Byrne;M. D. Sullivan;C. D. Sherbourne;D. Golinelli;M. G. Craske;G. Sullivan;M. B. Stein	2013	Effects of pain and prescription opioid use on outcomes in a collaborative care intervention for anxiety	Clinical Journal of Pain	29	9	800-806		Excluded	Not for panic/agoraphobia	Excluded	Not clinical study with behavioral intervention	Excluded	Not clinical study with behavioral intervention
Alexander Rozental;Johanna Boettcher;Gerhard Andersson;Brad Schmidt;Per Carlbring	2015	Negative effects of Internet interventions: A qualitative content analysis of patients' experiences with treatments delivered online	Cognitive Behaviour Therapy	44	3	223-236	1666306054; 2015-10454-004	Excluded	Not quantitative/original study	Excluded	Not quantitative/original study	Excluded	Not quantitative/original study
K. J. Ruggiero;H. S. Resnick;R. Acierno;S. F. Coffey;M. J. Carpenter;A. M. Ruscio;R. S. Stephens;D. G. Kilpatrick;P. R. Stasiewicz;R. A. Roffman;M. Bucuvalas;S. Galea	2006	Internet-Based Intervention for Mental Health and Substance Use Problems in Disaster-Affected Populations: A Pilot Feasibility Study	Behavior Therapy	37	2	190-205		Excluded	Not RCT	Excluded	Not for panic/agoraphobia	Excluded	Not RCT
A. Rumshisky;M. Ghassemi;T. Naumann;P. Szolovits;V. M. Castro;T. H. McCoy;R. H. Perlis	2016	Predicting early psychiatric readmission with natural language processing of narrative discharge summaries	Translational psychiatry	6	10	e921		Excluded	Not clinical study with behavioral intervention	Excluded	Not clinical study with behavioral intervention	Excluded	Not clinical study with behavioral intervention
R. Rupprecht;G. Rammes;D. Eser;T. C. Baghai;C. Schüle;C. Nothdurfter;T. Troxler;C. Gentsch;H. O. Kalkman;F. Chaperon;et al.	2009	Translocator protein (18 kD) as target for anxiolytics without benzodiazepine-like side effects	Science (New York, N.Y.)	325	5939	490‐493	CN-00721907	Excluded	Not clinical study with behavioral intervention	Excluded	Not clinical study with behavioral intervention	Excluded	Not clinical study with behavioral intervention
P. E. Ruskin;S. Reed;R. Kumar;M. A. Kling;E. Siegel;M. Rosen;P. Hauser	1998	Reliability and acceptability of psychiatric diagnosis via telecommunication and audiovisual technology	Psychiatric Services	49	8	1086-8	9712219	Excluded	Not clinical study with behavioral intervention	Excluded	Not clinical study with behavioral intervention	Excluded	Not clinical study with behavioral intervention
J. Ruwaard;J. Broeksteeg;B. Schrieken;P. Emmelkamp;A. Lange	2010	Web-based therapist-assisted cognitive behavioral treatment of panic symptoms: a randomized controlled trial with a three-year follow-up	Journal of anxiety disorders	24	4	387‐396	CN-00750507	Selected		Selected		Selected
J. Ruwaard;A. Lange;B. Schrieken;C. V. Dolan;P. Emmelkamp	2012	The effectiveness of online cognitive behavioral treatment in routine clinical practice	PLoS ONE	7	7			Excluded	Not RCT	Selected		Excluded	Not RCT
J. Ruwaard;A. Lange;B. Schrieken;P. Emmelkamp	2011	Efficacy and effectiveness of online cognitive behavioral treatment: A decade of interapy research	Annual Review of CyberTherapy and Telemedicine	9	1	2022-10-13		Excluded	Not quantitative/original study	Excluded	Not quantitative/original study	Excluded	Not quantitative/original study
E. Salemink;M. Kindt;H. Rienties;M. van den Hout	2014	Internet-based cognitive bias modification of interpretations in patients with anxiety disorders: a randomised controlled trial	Journal of behavior therapy and experimental psychiatry	45	1	186‐195	CN-00915639	Excluded	Not for panic/agoraphobia	Excluded	Not for panic/agoraphobia	Excluded	Not for panic/agoraphobia
B. Saletu;P. Anderer;G. M. Saletu-Zyhlarz;R. D. Pascual-Marqui	2005	EEG mapping and low-resolution brain electromagnetic tomography (LORETA) in diagnosis and therapy of psychiatric disorders: evidence for a key-lock principle	Clinical EEG and neuroscience	36	2	108‐115	CN-00523016	Excluded	Not quantitative/original study	Excluded	Not clinical study with behavioral intervention	Excluded	Not quantitative/original study
R. Sandell;M. Svensson;T. Nilsson;H. Johansson;G. Viborg;S. Perrin	2015	The POSE study - panic control treatment versus panic-focused psychodynamic psychotherapy under randomized and self-selection conditions: study protocol for a randomized controlled trial	Trials	16		130	CN-01109782	Excluded	No full text	Excluded	No full text	Excluded	No full text
B. Sandín;J. García-Escalera;R. M. Valiente;V. Espinosa;P. Chorot	2020	Clinical utility of an internet-delivered version of the unified protocol for transdiagnostic treatment of emotional disorders in adolescents (iUP-A): A pilot open trial	International Journal of Environmental Research and Public Health	17	22	2022-01-17		Excluded	Not RCT	Excluded	Not RCT	Excluded	Not RCT
V. A. Santos;D. D. Carvalho;M. Van Ameringen;A. E. Nardi;R. C. Freire	2019	Neuroimaging findings as predictors of treatment outcome of psychotherapy in anxiety disorders	Progress in Neuro-Psychopharmacology & Biological Psychiatry	91		60-71	29627509	Excluded	Not quantitative/original study	Excluded	Not quantitative/original study	Excluded	Not quantitative/original study
J. Sarris;D. J. Kavanagh	2009	Kava and St. John's wort: Current evidence for use in mood and anxiety disorders	Journal of Alternative and Complementary Medicine	15	8	827-836		Excluded	Not quantitative/original study	Excluded	Not quantitative/original study	Excluded	Not quantitative/original study
C. Schaeuffele;S. Homeyer;L. Perea;L. Scharf;A. Schulz;C. Knaevelsrud;B. Renneberg;J. Boettcher	2022	The unified protocol as an internet-based intervention for emotional disorders: Randomized controlled trial	PLoS ONE	17	2022-07-07			Excluded	Not for panic/agoraphobia	Excluded	No full text	Excluded	Not for panic/agoraphobia
M. A. Schiele;M. Vietz;A. Gajewska;S. Unterecker;M. G. Gottschalk;J. Deckert;S. Neufang;N. B. Schmidt;K. Domschke	2021	The cognitive anxiety sensitivity treatment (CAST) in anxiety prevention - Focus on separation anxiety and interoception	European neuropsychopharmacology	53		104‐113	CN-02321590	Excluded	Not for panic/agoraphobia	Excluded	Not for panic/agoraphobia	Excluded	Not for panic/agoraphobia
A. R. Schier;N. P. Ribeiro;A. C. Silva;J. E. Hallak;J. A. Crippa;A. E. Nardi;A. W. Zuardi	2012	Cannabidiol, a Cannabis sativa constituent, as an anxiolytic drug	Revista Brasileira de Psiquiatria	34 Suppl 1		S104-10	22729452	Excluded	Not quantitative/original study	Excluded	Not clinical study with behavioral intervention	Excluded	Not quantitative/original study
N. B. Schmidt;A. M. Eggleston;K. Woolaway-Bickel;K. K. Fitzpatrick;M. W. Vasey;J. A. Richey	2007	Anxiety Sensitivity Amelioration Training (ASAT): a longitudinal primary prevention program targeting cognitive vulnerability	Journal of anxiety disorders	21	3	302‐319	CN-00585818	Excluded	Not for panic/agoraphobia	Excluded	Not for panic/agoraphobia	Excluded	Not for panic/agoraphobia
A. J. Schneider;D. Mataix-Cols;I. M. Marks;M. Bachofen	2005	Internet-guided self-help with or without exposure therapy for phobic and panic disorders	Psychotherapy & Psychosomatics	74	3	154-64	15832066	Excluded	Not for panic/agoraphobia	Excluded	Not for panic/agoraphobia	Excluded	Not for panic/agoraphobia
J. Schroder;L. Jelinek;S. Moritz	2017	A randomized controlled trial of a transdiagnostic Internet intervention for individuals with panic and phobias - One size fits all	Journal of Behavior Therapy & Experimental Psychiatry	54		17-24	27227651	Excluded	Not for panic/agoraphobia	Excluded	Not for panic/agoraphobia	Excluded	Not for panic/agoraphobia
K. Schruers;G. Esquivel;M. van Duinen;M. Wichers;G. Kenis;A. Colasanti;I. Knuts;L. Goossens;N. Jacobs;J. van Rozendaal;et al.	2011	Genetic moderation of CO2-induced fear by 5-HTTLPR genotype	Journal of psychopharmacology (Oxford, England)	25	1	37‐42	CN-00785389	Excluded	Not clinical study with behavioral intervention	Excluded	Not for panic/agoraphobia	Excluded	Not clinical study with behavioral intervention
T. Schunck;G. Erb;A. Mathis;C. Gilles;I. J. Namer;Y. Hode;A. Demaziere;R. Luthringer;J. P. Macher	2006	Functional magnetic resonance imaging characterization of CCK-4-induced panic attack and subsequent anticipatory anxiety	NeuroImage	31	3	1197‐1208	CN-00564005	Excluded	Not clinical study with behavioral intervention	Excluded	Not RCT	Excluded	Not clinical study with behavioral intervention
R. Schuster;E. Fischer;C. Jansen;N. Napravnik;S. Rockinger;N. Steger;A. R. Laireiter	2022	Blending Internet-based and tele group treatment: Acceptability, effects, and mechanisms of change of cognitive behavioral treatment for depression	Internet Interventions	29				Excluded	Not for panic/agoraphobia	Excluded	Not for panic/agoraphobia	Excluded	Not for panic/agoraphobia
R. A. Schwartz;D. L. Chambless;J. P. Barber;B. Milrod	2021	Testing Clinical Intuitions About Barriers to Improvement in Cognitive-Behavioral Therapy for Panic Disorder	Behavior therapy	52	4	956‐969	CN-02288743	Excluded	No suitable treatment/control groups	Selected		Excluded	No suitable treatment/control groups
S. Seedat;E. van Rheede van Oudtshoorn;J. E. Muller;N. Mohr;D. J. Stein	2003	Reboxetine and citalopram in panic disorder: a single-blind, cross-over, flexible-dose pilot study	International clinical psychopharmacology	18	5	279‐284	CN-00457390	Excluded	Not clinical study with behavioral intervention	Excluded	Not clinical study with behavioral intervention	Excluded	Not clinical study with behavioral intervention
F. E. Seier;M. Kellner;A. Yassouridis;R. Heese;F. Strian;K. Wiedemann	1997	Autonomic reactivity and hormonal secretion in lactate-induced panic attacks	American journal of physiology	272	6 Pt 2	H2630‐8	CN-00141690	Excluded	Not clinical study with behavioral intervention	Excluded	Not clinical study with behavioral intervention	Excluded	Not clinical study with behavioral intervention
A. Serretti;A. Chiesa;R. Calati;G. Perna;L. Bellodi;D. De Ronchi	2011	Novel antidepressants and panic disorder: evidence beyond current guidelines	Neuropsychobiology	63	1	2022-01-07	20962541	Excluded	Not quantitative/original study	Excluded	Not quantitative/original study	Excluded	Not quantitative/original study
K. Shandley;D. W. Austin;B. Klein;C. Pier;P. Schattner;D. Pierce;V. Wade	2008	Therapist-assisted, Internet-based treatment for panic disorder: can general practitioners achieve comparable patient outcomes to psychologists?	Journal of medical Internet research	10	2	65‐79	CN-00738712	Excluded	Not RCT	Excluded	Not RCT	Excluded	Not RCT
A. Shanley	2017	Innovating in a Value-Based World	Pharmaceutical Technology Europe	29	5	14-17		Excluded	Not quantitative/original study	Excluded	Not clinical study with behavioral intervention	Excluded	Not quantitative/original study
R. E. Shapiro;P. B. Reiner	2013	Stigma towards migraine	Cephalalgia	33		17	CN-01062338	Excluded	No full text	Excluded	No full text	Excluded	No full text
B. Shin;J. Oh;B. H. Kim;H. E. Kim;H. Kim;S. Kim;J. J. Kim	2021	Effectiveness of self-guided virtual reality-based cognitive behavioral therapy for panic disorder: randomized controlled trial	JMIR mental health	8	11		CN-02348115	Selected		Selected		Selected
K. Silfvernagel;P. Carlbring;J. Kabo;S. Edström;J. Eriksson;L. Månson;G. Andersson	2012	Individually tailored internet-based treatment for young adults and adults with panic attacks: randomized controlled trial	Journal of medical Internet research	14	3	e65	CN-00856365	Selected		Excluded	Not for panic/agoraphobia	Selected
K. Silfvernagel;C. Wassermann;G. Andersson	2017	Individually tailored internet-based cognitive behavioural therapy for young adults with anxiety disorders: A pilot effectiveness study	Internet Interventions	8		48-52		Excluded	Not RCT	Excluded	Not RCT	Excluded	Not RCT
B. Soares;G. Kanevsky;C. T. Teng;R. Pérez-Esparza;G. G. Bonetto;A. L. T. Lacerda;E. S. Uribe;R. Cordoba;C. Lupo;A. M. Samora;P. Cabrera	2021	Prevalence and Impact of Treatment-Resistant Depression in Latin America: a Prospective, Observational Study	Psychiatric Quarterly	92	4	1797-1815		Excluded	Not clinical study with behavioral intervention	Excluded	Not clinical study with behavioral intervention	Excluded	Not clinical study with behavioral intervention
L. Sordo Vieira;B. Nguyen;S. K. Nutley;L. Bertolace;A. Ordway;H. Simpson;J. Zakrzewski;M. E. Jean Gilles;R. Nosheny;M. Weiner;R. S. Mackin;C. A. Mathews	2022	Self-reporting of psychiatric illness in an online patient registry is a good indicator of the existence of psychiatric illness	Journal of Psychiatric Research	151		34-41	35436704	Excluded	Not clinical study with behavioral intervention	Excluded	Not for panic/agoraphobia	Excluded	Not clinical study with behavioral intervention
P. Stallard;E. Skryabina;G. Taylor;R. Phillips;H. Daniels;R. Anderson;N. Simpson	2014	Classroom-based cognitive behaviour therapy (FRIENDS): a cluster randomised controlled trial to Prevent Anxiety in Children through Education in Schools (PACES)	The lancet psychiatry	1	3	185‐192	CN-01040257	Excluded	Not for panic/agoraphobia	Excluded	Not for panic/agoraphobia	Excluded	Not for panic/agoraphobia
L. G. Staples;B. F. Dear;M. Gandy;V. Fogliati;R. Fogliati;E. Karin;O. Nielssen;N. Titov	2019	Psychometric properties and clinical utility of brief measures of depression, anxiety, and general distress: The PHQ-2, GAD-2, and K-6	General Hospital Psychiatry	56		13-18		Excluded	Not clinical study with behavioral intervention	Excluded	Not clinical study with behavioral intervention	Excluded	Not clinical study with behavioral intervention
E. P. Stech;A. Z. Chen;M. J. Sharrock;A. B. Grierson;E. L. Upton;A. E. J. Mahoney;J. R. Grisham;J. M. Newby	2021	Internet-delivered exposure therapy versus internet-delivered cognitive behavioral therapy for panic disorder: a pilot randomized controlled trial	Journal of anxiety disorders	79		102382	CN-02267673	Excluded	No suitable treatment/control groups	Selected		Excluded	No suitable treatment/control groups
E. P. Stech;A. B. Grierson;A. Z. Chen;M. J. Sharrock;A. E. J. Mahoney;J. M. Newby	2020	Intensive one-week internet-delivered cognitive behavioral therapy for panic disorder and agoraphobia: A pilot study	Internet Interventions	20		100315	32257825	Excluded	Not RCT	Excluded	Not RCT	Excluded	Not RCT
E. Stefanopoulou;D. Lewis;M. Taylor;J. Broscombe;J. Larkin	2019	Digitally Delivered Psychological Interventions for Anxiety Disorders: a Comprehensive Review	Psychiatric Quarterly	90	1	197-215	30488330	Excluded	Not quantitative/original study	Excluded	Not quantitative/original study	Excluded	Not quantitative/original study
M. B. Stein;G. Ron Norton;J. R. Walker;M. J. Chartier;R. Graham	2000	Do selective serotonin re-uptake inhibitors enhance the efficacy of very brief cognitive behavioral therapy for panic disorder? A pilot study	Psychiatry research	94	3	191‐200	CN-00298206	Excluded	Not clinical study with behavioral intervention	Excluded	Not clinical study with behavioral intervention	Excluded	Not clinical study with behavioral intervention
S. Stjerneklar;E. Hougaard;A. D. Nielsen;M. M. Gaardsvig;M. Thastum	2018	Internet-based cognitive behavioral therapy for adolescents with anxiety disorders: A feasibility study	Internet Interventions	11		30-40		Excluded	Not RCT	Excluded	Not for panic/agoraphobia	Excluded	Not RCT
S. Stjerneklar;E. Hougaard;M. Thastum	2019	Guided internet-based cognitive behavioral therapy for adolescent anxiety: predictors of treatment response	Internet interventions	15		116‐125	CN-01788082	Excluded	Not for panic/agoraphobia	Excluded	Not for panic/agoraphobia	Excluded	Not for panic/agoraphobia
J. M. Stogner;B. L. Miller	2013	Investigating the 'bath salt' panic: the rarity of synthetic cathinone use among students in the United States	Drug and alcohol review	32	5	545‐549	CN-00988311	Excluded	Not clinical study with behavioral intervention	Excluded	Not clinical study with behavioral intervention	Excluded	Not clinical study with behavioral intervention
M. L. Sulkowski;D. A. Geller;A. B. Lewin;T. K. Murphy;A. Mittelman;A. Brown;E. A. Storch	2014	The future of D-cycloserine and other cognitive modifiers in obsessive-compulsive and related disorders	Current Psychiatry Reviews	10	4	317-324		Excluded	Not quantitative/original study	Excluded	Not for panic/agoraphobia	Excluded	Not quantitative/original study
G. Sullivan;M. G. Craske;C. Sherbourne;M. J. Edlund;R. D. Rose;D. Golinelli;D. A. Chavira;A. Bystritsky;M. B. Stein;P. P. Roy-Byrne	2007	Design of the Coordinated Anxiety Learning and Management (CALM) study: innovations in collaborative care for anxiety disorders	General hospital psychiatry	29	5	379‐387	CN-00619560	Excluded	No full text	Excluded	Not for panic/agoraphobia	Excluded	No full text
C. Sundström;M. Edmonds;J. N. Soucy;N. Titov;B. F. Dear;H. D. Hadjistavropoulos	2022	Alcohol and drug use among clients receiving internet-delivered cognitive behavior therapy for anxiety and depression in a routine care clinic – Demographics, use patterns, and prediction of treatment completion and outcomes	Internet Interventions	27				Excluded	No suitable treatment/control groups	Excluded	Not for panic/agoraphobia	Excluded	Not for panic/agoraphobia
Norman Sussman	2009	Medlineplus: A useful website	Primary Psychiatry	16	1	17-18	621830600; 2009-02056-005	Excluded	Not quantitative/original study	Excluded	Not clinical study with behavioral intervention	Excluded	Not quantitative/original study
Alexander Mark Svensson	2020	Promotional horror media: Consent, control, and space				2387752249; 2020-17189-061		Excluded	Not quantitative/original study	Excluded	Not clinical study with behavioral intervention	Excluded	Not quantitative/original study
Y. Takaesu;Y. Inoue;Y. Komada;T. Kagimura;M. Iimori	2012	Effects of nasal continuous positive airway pressure on panic disorder comorbid with obstructive sleep apnea syndrome	Sleep medicine	13	2	156‐160	CN-00834099	Excluded	Not clinical study with behavioral intervention	Excluded	Not clinical study with behavioral intervention	Excluded	Not clinical study with behavioral intervention
S. W. Tang;D. Helmeste	2008	Paroxetine	Expert Opinion on Pharmacotherapy	9	5	787-94	18345955	Excluded	Not quantitative/original study	Excluded	Not clinical study with behavioral intervention	Excluded	Not quantitative/original study
W. Tang;G. Wang;T. Hu;Q. Dai;J. Xu;Y. Yang;J. Xu	2018	Mental health and psychosocial problems among Chinese left-behind children: A cross-sectional comparative study	Journal of Affective Disorders	241		133-141	30121025	Excluded	Not clinical study with behavioral intervention	Excluded	Not clinical study with behavioral intervention	Excluded	Not clinical study with behavioral intervention
I. Tarnanas;G. C. Manos	2001	Using virtual reality to teach special populations how to cope in crisis: the case of a virtual earthquake	Studies in health technology and informatics	81		495-501		Excluded	Not clinical study with behavioral intervention	Excluded	No full text	Excluded	Not clinical study with behavioral intervention
S. Tepper;M. Ashina;U. Reuter;J. L. Brandes;D. Doležil;S. Silberstein;P. Winner;D. Leonardi;D. Mikol;R. Lenz	2017	Safety and efficacy of erenumab for preventive treatment of chronic migraine: a randomised, double-blind, placebo-controlled phase 2 trial	The lancet. Neurology	16	6	425‐434	CN-01373426	Excluded	Not clinical study with behavioral intervention	Excluded	Not clinical study with behavioral intervention	Excluded	Not clinical study with behavioral intervention
T. Thesen;J. A. Himle;E. W. Martinsen;L. T. Walseth;F. Thorup;F. Gallefoss;E. Jonsbu	2022	Effectiveness of Internet-Based Cognitive Behavioral Therapy With Telephone Support for Noncardiac Chest Pain: Randomized Controlled Trial	Journal of medical Internet research	24	1	e33631	CN-02365079	Excluded	Not for panic/agoraphobia	Excluded	Not for panic/agoraphobia	Excluded	Not for panic/agoraphobia
K. Thirlwall;P. J. Cooper;J. Karalus;M. Voysey;L. Willetts;C. Creswell	2013	Treatment of child anxiety disorders via guided parent-delivered cognitive-behavioural therapy: randomised controlled trial	British journal of psychiatry	203	6	436‐444	CN-00910881	Excluded	Not for panic/agoraphobia	Excluded	Not for panic/agoraphobia	Excluded	Not for panic/agoraphobia
E. E. Thompson	2021	Botched ebola vaccine trials in Ghana: An analysis of discourses in the media	Vaccines	9	2	2022-01-14		Excluded	Not quantitative/original study	Excluded	Not clinical study with behavioral intervention	Excluded	Not quantitative/original study
N. Titov	2007	Status of computerized cognitive behavioural therapy for adults	Australian and New Zealand journal of psychiatry	41	2	95‐114	CN-01761950	Excluded	Not quantitative/original study	Excluded	Not quantitative/original study	Excluded	Not quantitative/original study
N. Titov;G. Andrews;L. Johnston;E. Robinson;J. Spence	2010	Transdiagnostic Internet treatment for anxiety disorders: a randomized controlled trial	Behaviour research and therapy	48	9	890‐899	CN-00768066	Selected		Selected		Selected
N. Titov;G. Andrews;P. Sachdev	2010	Computer-delivered cognitive behavioural therapy: effective and getting ready for dissemination	F1000 Medicine Reports	2		14	20948835	Excluded	Not quantitative/original study	Excluded	Not quantitative/original study	Excluded	Not quantitative/original study
N. Titov;B. F. Dear;G. Schwencke;G. Andrews;L. Johnston;M. G. Craske;P. McEvoy	2011	Transdiagnostic internet treatment for anxiety and depression: a randomised controlled trial	Behaviour Research & Therapy	49	8	441-52	21679925	Excluded	Not for panic/agoraphobia	Excluded	Not for panic/agoraphobia	Excluded	Not for panic/agoraphobia
N. Titov;B. F. Dear;L. G. Staples;M. D. Terides;E. Karin;J. Sheehan;L. Johnston;M. Gandy;V. J. Fogliati;B. M. Wootton;P. M. McEvoy	2015	Disorder-specific versus transdiagnostic and clinician-guided versus self-guided treatment for major depressive disorder and comorbid anxiety disorders: A randomized controlled trial	Journal of Anxiety Disorders	35		88-102	26422822	Excluded	Not for panic/agoraphobia	Excluded	Not for panic/agoraphobia	Excluded	Not for panic/agoraphobia
X. Tong;D. Gromala;D. Gupta;P. Squire	2016	Usability Comparisons of Head-Mounted vs. Stereoscopic Desktop Displays in a Virtual Reality Environment with Pain Patients	Studies in Health Technology & Informatics	220		424-31	27046617	Excluded	Not clinical study with behavioral intervention	Excluded	Not for panic/agoraphobia	Excluded	Not clinical study with behavioral intervention
A. R. Torres;L. F. Fontenelle;R. G. Shavitt;Y. A. Ferrao;M. C. do Rosario;E. A. Storch;E. C. Miguel	2016	Comorbidity variation in patients with obsessive-compulsive disorder according to symptom dimensions: Results from a large multicentre clinical sample	Journal of Affective Disorders	190		508-516	26561941	Excluded	Not clinical study with behavioral intervention	Excluded	Not for panic/agoraphobia	Excluded	Not clinical study with behavioral intervention
B. T. Tulbure;A. Rusu;F. A. Sava;N. Salagean;T. J. Farchione	2018	A Web-Based Transdiagnostic Intervention for Affective and Mood Disorders: Randomized Controlled Trial	JMIR Mental Health	5	2	e36	29798831	Excluded	Not for panic/agoraphobia	Selected		Excluded	Not for panic/agoraphobia
C. Twomey;G. O'Reilly;M. Byrne	2013	Computerised cognitive behavioural therapy: helping Ireland log on	Irish Journal of Psychological Medicine	30	1	29-56	30199943	Excluded	Not quantitative/original study	Excluded	Not quantitative/original study	Excluded	Not quantitative/original study
M. Van Ameringen;B. Patterson;W. Simpson;J. Turna;K. Pullia	2016	Adult ADHD with anxiety disorder and depression comorbidity in a clinical trial cohort	Neuropsychopharmacology	41		S486‐S487	CN-01296470	Excluded	No full text	Excluded	Not for panic/agoraphobia	Excluded	No full text
M. Van Ameringen;B. Patterson;W. Simpson;J. Turna;K. Pullia	2017	Clinical characteristics of an adult ADHD with comorbid anxiety disorder sample	ADHD attention deficit and hyperactivity disorders	9	1	S44‐	CN-01406603	Excluded	No full text	Excluded	Not for panic/agoraphobia	Excluded	No full text
M. Van Ameringen;W. Simpson;B. Patterson;J. Turna;K. Pullia	2017	Lisdexamfetamine dimesylate in the treatment of adult ADHD with anxiety disorder and depression comorbidity: results from a clinical trial	Neuropsychopharmacology	43		S342‐S343	CN-01439265	Excluded	Not clinical study with behavioral intervention	Excluded	Not for panic/agoraphobia	Excluded	Not clinical study with behavioral intervention
F. J. Van Apeldoorn;M. E. Timmerman;P. P. A. Mersch;W. J. P. J. Van Hout;S. Visser;R. Van Dyck;J. A. Den Boer	2010	A randomized trial of cognitive-behavioral therapy or selective serotonin reuptake inhibitor or both combined for panic disorder with or without agoraphobia: Treatment results through 1-year follow-up	Journal of Clinical Psychiatry	71	5	574-586		Excluded	No suitable treatment/control groups	Selected		Excluded	No suitable treatment/control groups
W. van Ballegooijen;H. Riper;T. Donker;K. Martin Abello;I. Marks;P. Cuijpers	2012	Single-item screening for agoraphobic symptoms: validation of a web-based audiovisual screening instrument	PLoS ONE [electronic resource]	7	7	e38480	CN-00852967	Excluded	Not clinical study with behavioral intervention	Excluded	Not clinical study with behavioral intervention	Excluded	Not clinical study with behavioral intervention
W. van Ballegooijen;H. Riper;B. Klein;D. D. Ebert;J. Kramer;P. Meulenbeek	2013	An Internet-based guided self-help intervention for panic symptoms: randomized controlled trial	Journal of medical Internet research	15	7	e154	CN-00974345	Selected		Selected		Selected
W. van Ballegooijen;H. Riper;A. van Straten;J. Kramer;B. Conijn;P. Cuijpers	2011	The effects of an Internet based self-help course for reducing panic symptoms--Don't Panic Online: study protocol for a randomised controlled trial	Trials	12		75	CN-00785926	Excluded	No full text	Excluded	No full text	Excluded	No full text
M. H. van Beek;R. C. Oude Voshaar;A. M. Beek;G. A. van Zijderveld;S. Visser;A. E. Speckens;N. Batelaan;A. J. van Balkom	2013	A brief cognitive-behavioral intervention for treating depression and panic disorder in patients with noncardiac chest pain: a 24-week randomized controlled trial	Depression and anxiety	30	7	670‐678	CN-00974302	Excluded	Not for panic/agoraphobia	Excluded	Not for panic/agoraphobia	Excluded	Not for panic/agoraphobia
M. A. van den Hout;P. De Jong;J. Zandbergen;H. Merckelbach	1990	Waning of panic sensations during prolonged hyperventilation	Behaviour research and therapy	28	5	445‐448	CN-00418568	Excluded	Not clinical study with behavioral intervention	Excluded	Not for panic/agoraphobia	Excluded	Not clinical study with behavioral intervention
H. P. van der Aa;G. H. van Rens;H. C. Comijs;T. H. Margrain;F. Gallindo-Garre;J. W. Twisk;R. M. van Nispen	2015	Stepped care for depression and anxiety in visually impaired older adults: multicentre randomised controlled trial	BMJ (Clinical research ed.)	351		h6127	CN-01168894	Excluded	Not for panic/agoraphobia	Excluded	Not for panic/agoraphobia	Excluded	Not for panic/agoraphobia
H. P. A. Van Der Aa;H. C. Comijs;B. W. J. H. Penninx;G. H. M. B. Van Rens;R. M. A. Van Nispen	2015	Major depressive and anxiety disorders in visually impaired older adults	Investigative Ophthalmology and Visual Science	56	2	849-854		Excluded	Not clinical study with behavioral intervention	Excluded	Not clinical study with behavioral intervention	Excluded	Not clinical study with behavioral intervention
M. van Duinen;J. Rickelt;E. Griez	2008	Validation of the electronic Visual Analogue Scale of Anxiety	Progress in Neuro-Psychopharmacology & Biological Psychiatry	32	4	1045-7	18343008	Excluded	Not clinical study with behavioral intervention	Excluded	Not clinical study with behavioral intervention	Excluded	Not clinical study with behavioral intervention
T. van Mierlo;X. Li;D. Hyatt;A. T. Ching	2017	Demographic and Indication-Specific Characteristics Have Limited Association With Social Network Engagement: Evidence From 24,954 Members of Four Health Care Support Groups	Journal of Medical Internet Research	19	2	e40	28213340	Excluded	Not clinical study with behavioral intervention	Excluded	Not clinical study with behavioral intervention	Excluded	Not clinical study with behavioral intervention
B. A. van Spijker;A. L. Calear;P. J. Batterham;A. J. Mackinnon;J. A. Gosling;A. J. Kerkhof;D. Solomon;H. Christensen	2015	Reducing suicidal thoughts in the Australian general population through web-based self-help: study protocol for a randomized controlled trial	Trials	16		62	CN-01256158	Excluded	No full text	Excluded	No full text	Excluded	No full text
V. A. Van Vugt;J. C. Van Der Wouden;R. Essery;L. Yardley;J. W. R. Twisk;H. E. Van Der Horst;O. R. Maarsingh	2019	Internet based vestibular rehabilitation with and without physiotherapy support for adults aged 50 and older with a chronic vestibular syndrome in general practice: Three armed randomised controlled trial	The BMJ	367				Excluded	Not for panic/agoraphobia	Excluded	Not clinical study with behavioral intervention	Excluded	Not clinical study with behavioral intervention
G. A. van Zijderveld;B. J. TenVoorde;D. J. Veltman;L. J. van Doornen;J. F. Orlebeke;R. van Dyck;F. J. Tilders	1997	Cardiovascular, respiratory, and panic reactions to epinephrine in panic disorder patients	Biological psychiatry	41	2	249‐251	CN-00136300	Excluded	Not clinical study with behavioral intervention	Excluded	Not clinical study with behavioral intervention	Excluded	Not clinical study with behavioral intervention
E. van't Ho;P. Cuijpers;W. Waheed;D. J. Stein	2011	Psychological treatments for depression and anxiety disorders in low- and middle- income countries: a meta-analysis	African journal of psychiatry (south africa)	14	3	200‐207	CN-01762307	Excluded	Not quantitative/original study	Excluded	Not quantitative/original study	Excluded	Not quantitative/original study
A. Veijalainen;T. Tompuri;H. M. Lakka;T. Laitinen;T. A. Lakka	2011	Reproducibility of pulse contour analysis in children before and after maximal exercise stress test: the Physical Activity and Nutrition in Children (PANIC) study	Clinical physiology and functional imaging	31	2	132‐138	CN-00786811	Excluded	Not clinical study with behavioral intervention	Excluded	Not clinical study with behavioral intervention	Excluded	Not clinical study with behavioral intervention
I. Viaud-Delmon;Y. P. Ivanenko;A. Berthoz;R. Jouvent	2000	Adaptation as a sensorial profile in trait anxiety: a study with virtual reality	Journal of anxiety disorders	14	6	583‐601	CN-00379116	Excluded	Not clinical study with behavioral intervention	Excluded	Not clinical study with behavioral intervention	Excluded	Not clinical study with behavioral intervention
S. Vigerland;B. Ljotsson;U. Thulin;L. G. Ost;G. Andersson;E. Serlachius	2016	Internet-delivered cognitive behavioural therapy for children with anxiety disorders: A randomised controlled trial	Behaviour Research & Therapy	76		47-56	26649465	Excluded	Not for panic/agoraphobia	Excluded	Not for panic/agoraphobia	Excluded	Not for panic/agoraphobia
Marina Machado Vilarim;Daniele Marano Rocha Araujo;Antonio Egidio Nardi	2011	Caffeine challenge test and panic disorder: A systematic literature review	Expert Review of Neurotherapeutics	11	8	1185-1195	901194144; 2011-21522-014	Excluded	Not quantitative/original study	Excluded	Not quantitative/original study	Excluded	Not quantitative/original study
F. Vincelli;L. Anolli;S. Bouchard;B. K. Wiederhold;V. Zurloni;G. Riva	2003	Experiential cognitive therapy in the treatment of panic disorders with agoraphobia: a controlled study	Cyberpsychology & behavior	6	3	321‐328	CN-00450220	Excluded	Not for panic/agoraphobia	Selected		Selected
F. Vincelli;E. Molinari;G. Riva	2004	CBT virtual reality assisted for the treatment of panic disorders with agoraphobia: a controlled study	35th international meeting of the society for psychotherapy research; 2004 june 16 - 19; rome			35	CN-00595415	Excluded	No full text	Excluded	No clinical outcomes	Excluded	No full text
L. Vork;M. Drukker;Z. Mujagic;D. Keszthelyi;J. Van Os;A. A. M. Masclee;C. Leue;J. Kruimel	2017	Randomised placebo controlled escitalopram intervention in IBS with panic disorder: evaluation by GSRS and by experience sampling method	United European gastroenterology journal	5	5	A565‐	CN-01439093	Excluded	Not clinical study with behavioral intervention	Excluded	Not clinical study with behavioral intervention	Excluded	Not clinical study with behavioral intervention
L. Vork;Z. Mujagic;M. Drukker;D. Keszthelyi;J. Conchillo;M. Hesselink;J. Van Os;A. Masclee;C. Leue;J. Kruimel	2018	Randomized controlled trial of escitalopram vs placebo in irritable bowel syndrome (IBS) and comorbid panic disorder: comparison of retrospective symptom assessments and the real- time experience sampling methodology	Neurogastroenterology and motility	30			CN-01631007	Excluded	Not clinical study with behavioral intervention	Excluded	Not for panic/agoraphobia	Excluded	Not clinical study with behavioral intervention
L. Vork;Z. Mujagic;M. Drukker;D. Keszthelyi;J. M. Conchillo;M. A. M. Hesselink;J. van Os;A. A. M. Masclee;C. Leue;J. W. Kruimel	2019	The Experience Sampling Method—Evaluation of treatment effect of escitalopram in IBS with comorbid panic disorder	Neurogastroenterology and Motility	31	1			Excluded	Not clinical study with behavioral intervention	Excluded	Not clinical study with behavioral intervention	Excluded	Not clinical study with behavioral intervention
Philippe Voyer;Michel Prééville;Lori Schindel Martin;Marie-Eve Roussel;Sarah-Gabrielle Bééland;Djamal Berbiche	2011	Factors associated with self-rated benzodiazepine addiction among community-dwelling seniors	Journal of Addictions Nursing	22	2022-01-02	46-56	888749009; 2011-06263-009	Excluded	Not clinical study with behavioral intervention	Excluded	Not clinical study with behavioral intervention	Excluded	Not clinical study with behavioral intervention
Philippe Voyer;Michel Préville;Marie-Eve Roussel;Djamal Berbiche;Sarah-Gabrielle Béland	2009	Factors associated with benzodiazepine dependence among community-dwelling seniors	Journal of Community Health Nursing	26	3	101-113	622105689; 2009-12173-001	Excluded	Not clinical study with behavioral intervention	Excluded	Not clinical study with behavioral intervention	Excluded	Not clinical study with behavioral intervention
A. J. Wagstaff;S. M. Cheer;A. J. Matheson;D. Ormrod;K. L. Goa	2002	Paroxetine: an update of its use in psychiatric disorders in adults	Drugs	62	4	655‐703	CN-01763816	Excluded	Not quantitative/original study	Excluded	Not clinical study with behavioral intervention	Excluded	Not quantitative/original study
P. Waite;T. Marshall;C. Creswell	2019	A randomized controlled trial of internet-delivered cognitive behaviour therapy for adolescent anxiety disorders in a routine clinical care setting with and without parent sessions	Child and Adolescent Mental Health	24	3	242‐250	CN-01917999	Excluded	Not for panic/agoraphobia	Excluded	Not for panic/agoraphobia	Excluded	Not for panic/agoraphobia
E. P. Walderhaug;R. Gjestad;J. Egeland;O. E. Havik;T. Nordgreen	2019	Relationships between depressive symptoms and panic disorder symptoms during guided internet-delivered cognitive behavior therapy for panic disorder	Nordic journal of psychiatry	73	7	417‐424	CN-02012280	Excluded	Not RCT	Excluded	Not RCT	Excluded	Not RCT
L. Wan;I. Van Diest;S. De Peuter;K. Bogaerts;K. Van de Woestijne;J. Gallego;O. Van den Bergh	2008	Breathlessness rating type influences respiratory behavior during hypercapnia in the rebreathing test	Journal of Psychosomatic Research	65	5	501-504		Excluded	Not clinical study with behavioral intervention	Excluded	Not clinical study with behavioral intervention	Excluded	Not clinical study with behavioral intervention
N. L. Watson;J. L. Heffner;K. E. Mull;J. B. McClure;J. B. Bricker	2019	Comparing Treatment Acceptability and 12-Month Cessation Rates in Response to Web-Based Smoking Interventions Among Smokers Who Do and Do Not Screen Positive for Affective Disorders: Secondary Analysis	Journal of medical Internet research	21	6	e13500‐	CN-01960064	Excluded	Not for panic/agoraphobia	Excluded	Not for panic/agoraphobia	Excluded	Not for panic/agoraphobia
R. B. Weisberg;M. A. Gonsalves;R. Ramadurai;H. Braham;C. Fuchs;C. Beard	2022	Development of a cognitive bias modification intervention for anxiety disorders in primary care	The british journal of clinical psychology	61 Suppl 1		73‐92	CN-02259643	Excluded	Not for panic/agoraphobia	Excluded	Not for panic/agoraphobia	Excluded	Not for panic/agoraphobia
K. K. Weisel;A. C. Zarski;T. Berger;T. Krieger;C. T. Moser;M. P. Schaub;D. Gorlich;M. Berking;D. D. Ebert	2020	User experience and effects of an individually tailored transdiagnostic internet-based and mobile-supported intervention for anxiety disorders: mixed-methods study	Journal of medical Internet research	22	9		CN-02192854	Excluded	Not RCT	Excluded	Not RCT	Excluded	Not RCT
M. Weiss	2015	Therapeutic software for the treatment of fatigue, depression and anxiety in multiple sclerosis	Multiple sclerosis (Houndmills, Basingstoke, England)	23	11 SUPPL. 1	325	CN-01473256	Excluded	No full text	Excluded	Not RCT	Excluded	Not RCT
J. L. Wetherell;A. J. Petkus;S. R. Thorp;M. B. Stein;D. A. Chavira;L. Campbell-Sills;M. G. Craske;C. Sherbourne;A. Bystritsky;G. Sullivan;et al.	2013	Age differences in treatment response to a collaborative care intervention for anxiety disorders	British journal of psychiatry	203	1	65‐72	CN-00904815	Selected		Excluded	Not clinical study with behavioral intervention	Excluded	No suitable treatment/control groups
C. Wilcox;N. Oskooilar;K. Guevarra;M. Linh Tong;D. Grosz;J. Morrissey;M. Henry;D. De Francisco	2015	A double-blind, active-and placebo-controlled evaluation of the neuropsychiatric safety and efficacy of varenicline and bupropion for smoking cessation in subjects with (Pre-Existing) psychiatric disorders: an objective blinded analysis	Neuropsychopharmacology	40		S260	CN-01163256	Excluded	Not clinical study with behavioral intervention	Excluded	Not clinical study with behavioral intervention	Excluded	Not clinical study with behavioral intervention
J. B. W. Williams;A. Ellis;A. Middleton;K. A. Kobak	2007	Primary care patients in psychiatric clinical trials: A pilot study using videoconferencing	Annals of General Psychiatry	6				Excluded	Not RCT	Excluded	Not clinical study with behavioral intervention	Excluded	Not clinical study with behavioral intervention
E. Wims;N. Titov;G. Andrews;I. Choi	2010	Clinician-assisted Internet-based treatment is effective for panic: A randomized controlled trial	Australian & New Zealand Journal of Psychiatry	44	7	599-607	20560847	Selected		Selected		Selected
S. A. Wondeilich;R. D. Crosby;J. E. Mitchell;M. De Zwaan;S. G. Engel;K. Connolly;C. Flessner;J. Redlin;M. Markland;H. Simonich;T. L. Wright;J. Swanson;M. Taheri	2006	An empirical analysis of eating disorders and anxiety disorders publications (1980-2000)-Part I: Research methods	International Journal of Eating Disorders	39	1	35-48		Excluded	Not quantitative/original study	Excluded	Not quantitative/original study	Excluded	Not quantitative/original study
Keith A. Woythaler	2007	Corrective information increases the efficacy of virtual reality exposure therapy for flight phobia			4147	622061974; 2007-99240-334		Excluded	Not for panic/agoraphobia	Excluded	Not for panic/agoraphobia	Excluded	Not for panic/agoraphobia
R. Wunsch-Hitzig;J. Plapinger;J. Draper;E. del Campo	2002	Calls for help after September 11: a community mental health hot line	Journal of urban health	79	3	417‐428	CN-01620957	Excluded	Not quantitative/original study	Excluded	Not quantitative/original study	Excluded	Not quantitative/original study
V. M. Wuthrich;R. M. Rapee;M. J. Cunningham;H. J. Lyneham;J. L. Hudson;C. A. Schniering	2012	A randomized controlled trial of the Cool Teens CD-ROM computerized program for adolescent anxiety	Journal of the American Academy of Child and Adolescent Psychiatry	51	3	261-270		Excluded	Not for panic/agoraphobia	Excluded	Not for panic/agoraphobia	Excluded	Not for panic/agoraphobia
J. Xu;C. Liu	2021	Infodemic vs. Pandemic Factors Associated to Public Anxiety in the Early Stage of the COVID-19 Outbreak: A Cross-Sectional Study in China	Frontiers in Public Health	9		723648	34527653	Excluded	Not clinical study with behavioral intervention	Excluded	Not clinical study with behavioral intervention	Excluded	Not clinical study with behavioral intervention
Vj- H. Yeh;G. Sherwood;C. F. Durham;S. Kardong-Edgren;T. A. Schwartz;L. S. Beeber	2019	Online Simulation-Based Mastery Learning with Deliberate Practice: Developing Interprofessional Communication Skill	Clinical simulation in nursing	32		27‐38	CN-02417308	Excluded	Not clinical study with behavioral intervention	Excluded	Not clinical study with behavioral intervention	Excluded	Not clinical study with behavioral intervention
V. K. Yeragani;K. Srinivasan;R. Pohl;R. Berger;R. Balon;R. Berchou	1994	Sodium lactate increases sympathovagal ratios in normal control subjects: spectral analysis of heart rate, blood pressure, and respiration	Psychiatry research	54	1	97‐114	CN-00112515	Excluded	Not clinical study with behavioral intervention	Excluded	Not clinical study with behavioral intervention	Excluded	Not clinical study with behavioral intervention
Lin-Xin Yu;Wan-Er Zhu;Hai-Xian Chen;Yi-Hong Zhu;She-Hong Liang;Juan Li;Yan Liu	2015	Effect of mindfulness training on mood state in college students after eliminating nonspecific factors	Chinese Mental Health Journal	29	12	881-886	1770006759; 2016-01966-001	Excluded	No full text	Excluded	No full text	Excluded	No full text
D. Zalaznik;A. Y. Strauss;A. Halaj;I. Fradkin;D. D. Ebert;G. Andersson;J. D. Huppert	2022	Anxious attachment improves and is predicted by anxiety sensitivity in internet-based, guided self-help cognitive behavioral treatment for panic disorder	Journal of counseling psychology	69	2	211-221		Selected		Excluded	No full text	Excluded	Not RCT
R. Zalesky;J. Prasko;J. Horacek;B. Paskova;P. Houbova;O. Belohlavek	2004	Comparison of SSRI and CBT treatment of patients with panic disorder (PET results)	Ceska a slovenska psychiatrie	100	SUPPL. 1	108‐112	CN-00516831	Excluded	No full text	Excluded	No full text	Excluded	No full text
J. Zink;B. R. Belcher;A. Kechter;M. D. Stone;A. M. Leventhal	2019	Reciprocal associations between screen time and emotional disorder symptoms during adolescence	Preventive Medicine Reports	13		281-288		Excluded	Not clinical study with behavioral intervention	Excluded	Not clinical study with behavioral intervention	Excluded	Not clinical study with behavioral intervention
M. M. Zugliani;M. C. Cabo;A. E. Nardi;G. Perna;R. C. Freire	2019	Pharmacological and Neuromodulatory Treatments for Panic Disorder: Clinical Trials from 2010 to 2018	Psychiatry Investigation	16	1	50-58	30696238	Excluded	Not quantitative/original study	Excluded	Not clinical study with behavioral intervention	Excluded	Not quantitative/original study
M. M. Zugliani;R. C. Freire;G. Perna;J. A. Crippa;A. E. Nardi	2015	Laboratory, clinical and therapeutic features of respiratory panic disorder subtype	CNS and Neurological Disorders - Drug Targets	14	5	627-635		Excluded	Not clinical study with behavioral intervention	Excluded	Not quantitative/original study	Excluded	Not quantitative/original study
